# Supplementary material for: (Z)-2-[Meth­oxy(phen­yl)methyl­idene]-3,4,5-trimethyl-2,3-dihydro-1,3-thia­zole
Source: Acta Crystallogr Sect E Struct Rep Online. 2012 Aug 4;68(Pt 9):o2644. doi: 10.1107/S1600536812034137 (PMC3435672; doi:10.1107/S1600536812034137)
Supplement: Supplementary file 1 [file e-68-o2644-sup1.cif]

##############################################################################
#                                                                            #
# This CIF contains the data in a paper accepted for publication in          #
# Acta Crystallographica Section E. It conforms to the requirements of       #
# Notes for Authors for Acta Crystallographica Section E, and has been       #
# peer reviewed under the auspices of the IUCr Commission on Journals.       #
#                                                                            #
# Full details of the Crystallographic Information File format               #
# are given in the paper "The Crystallographic Information File (CIF):       #
# a New Standard Archive File for Crystallography" by S. R. Hall, F. H.      #
# Allen and I. D. Brown [Acta Cryst. (1991), A47, 655-685].                  #
#                                                                            #
# The current version of the core CIF dictionary is obtainable from          #
# ftp://ftp.iucr.org/pub/cif_core.dic.                                       #
#                                                                            #
# Software is freely available for graphical display of the structure(s)     #
# in this CIF. For information consult the CIF software page                 #
# http://www.iucr.org/resources/cif/software.                                #
#                                                                            #
# This file may be used for bona fide research purposes within the           #
# scientific community so long as proper attribution is given to the journal # 
# article from which it was obtained.                                        #
#                                                                            #
##############################################################################
data_I
_audit_creation_method     SHELXL97
_chemical_name_systematic
;
(<i>Z</i>)-2-[Methoxy(phenyl)methylidene]-3,4,5-trimethyl-2,3-dihydro-
1,3-thiazole
;
_chemical_name_common     ?
_chemical_formula_moiety     'C14 H17 N O S'
_chemical_formula_sum     'C14 H17 N O S'
_chemical_formula_iupac     'C14 H17 N O S'
_chemical_formula_weight     247.357
_chemical_melting_point_gt     ?
_chemical_melting_point_lt     ?
_symmetry_cell_setting     monoclinic
_symmetry_space_group_name_H-M     'P 21/c'
_symmetry_space_group_name_Hall     '-P 2ybc'
loop_
    _symmetry_equiv_pos_as_xyz
    'x, y, z'
    '-x, y+1/2, -z+1/2'
    '-x, -y, -z'
    'x, -y-1/2, z-1/2'
_cell_length_a     15.9660(7)
_cell_length_b     6.8902(3)
_cell_length_c     12.1520(6)
_cell_angle_alpha     90.00
_cell_angle_beta     103.381(5)
_cell_angle_gamma     90.00
_cell_volume     1300.54(10)
_cell_formula_units_Z     4
_cell_measurement_reflns_used     4082
_cell_measurement_theta_min     4.4885
_cell_measurement_theta_max     26.2425
_cell_measurement_temperature     173(2)
_exptl_crystal_description     block
_exptl_crystal_colour     yellow
_exptl_crystal_size_max     0.35
_exptl_crystal_size_mid     0.25
_exptl_crystal_size_min     0.17
_exptl_crystal_density_diffrn     1.26333(10)
_exptl_crystal_density_meas     ?
_exptl_crystal_density_method     'not measured'
_exptl_crystal_F_000     528
_exptl_absorpt_coefficient_mu     0.232
_exptl_absorpt_correction_type     multi-scan
_exptl_absorpt_process_details
;
(CrysAlis PRO; Oxford Diffraction, 2009)
;
_exptl_absorpt_correction_T_min     0.95300
_exptl_absorpt_correction_T_max     1.00000
_exptl_special_details
;
;
_diffrn_ambient_temperature     173(2)
_diffrn_radiation_type     MoK\a
_diffrn_radiation_wavelength     0.71073
_diffrn_radiation_source     'fine-focus sealed tube'
_diffrn_radiation_monochromator     'graphite'
_diffrn_measurement_device_type     'Oxford Diffraction Xcalibur'
_diffrn_measurement_device     'CCD camera on \k-goniostat'
_diffrn_measurement_method     '\w scans'
_diffrn_detector_area_resol_mean     15.9809
_diffrn_reflns_number     9041
_diffrn_reflns_av_R_equivalents     0.0285
_diffrn_reflns_av_sigmaI/netI     0.0333
_diffrn_reflns_theta_min     4.50
_diffrn_reflns_theta_max     26.32
_diffrn_reflns_theta_full     26.32
_diffrn_measured_fraction_theta_max     0.995
_diffrn_measured_fraction_theta_full     0.995
_diffrn_reflns_limit_h_min     -19
_diffrn_reflns_limit_h_max     18
_diffrn_reflns_limit_k_min     -7
_diffrn_reflns_limit_k_max     8
_diffrn_reflns_limit_l_min     -13
_diffrn_reflns_limit_l_max     15
_refine_special_details
;
Refinement of <i>F</i>^2^ against ALL reflections. The weighted <i>R</i>-factor
<i>wR</i> and goodness of fit <i>S</i> are based on <i>F</i>^2^, conventional
<i>R</i>-factors <i>R</i> are based on <i>F</i>, with <i>F</i> set to zero for
negative <i>F</i>^2^. The threshold expression of <i>F</i>^2^ >
2<i>\s</i>(<i>F</i>^2^) is used only for calculating <i>R</i>-factors(gt)
<i>etc</i>. and is not relevant to the choice of reflections for refinement.
<i>R</i>-factors based on <i>F</i>^2^ are statistically about twice as large
as those based on <i>F</i>, and <i>R</i>-factors based on all data will be
even larger.
;
_reflns_number_total     2637
_reflns_number_gt     2023
_reflns_threshold_expression     I>2sigma(I)
_refine_ls_structure_factor_coef     Fsqd
_refine_ls_matrix_type     full
_refine_ls_R_factor_all     0.0491
_refine_ls_R_factor_gt     0.0362
_refine_ls_wR_factor_gt     0.1003
_refine_ls_wR_factor_ref     0.1043
_refine_ls_goodness_of_fit_ref     1.079
_refine_ls_restrained_S_all     1.079
_refine_ls_number_reflns     2637
_refine_ls_number_parameters     158
_refine_ls_number_restraints     0
_refine_ls_hydrogen_treatment     constr
_refine_ls_weighting_scheme     calc
_refine_ls_weighting_details
                 'calc w=1/[\s^2^(Fo^2^)+(0.0601P)^2^] where P=(Fo^2^+2Fc^2^)/3'
_atom_sites_solution_hydrogens     geom
_atom_sites_solution_primary     direct
_atom_sites_solution_secondary     difmap
_refine_ls_shift/su_max     0.000
_refine_ls_shift/su_mean     0.000
_refine_diff_density_max     0.291
_refine_diff_density_min     -0.188
_refine_ls_extinction_method     none
_refine_ls_extinction_coef     ?
loop_
    _atom_type_symbol
    _atom_type_description
    _atom_type_scat_dispersion_real
    _atom_type_scat_dispersion_imag
    _atom_type_scat_source
    'C' 'C' 0.0033 0.0016
                         'International Tables Vol C Tables 4.2.6.8 and 6.1.1.4'
    'H' 'H' 0.0000 0.0000
                         'International Tables Vol C Tables 4.2.6.8 and 6.1.1.4'
    'N' 'N' 0.0061 0.0033
                         'International Tables Vol C Tables 4.2.6.8 and 6.1.1.4'
    'O' 'O' 0.0106 0.0060
                         'International Tables Vol C Tables 4.2.6.8 and 6.1.1.4'
    'S' 'S' 0.1246 0.1234
                         'International Tables Vol C Tables 4.2.6.8 and 6.1.1.4'
_computing_data_collection
;
CrysAlis PRO (Oxford Diffraction, 2009)
;
_computing_cell_refinement
;
CrysAlis PRO (Oxford Diffraction, 2009)
;
_computing_data_reduction
;
CrysAlis PRO (Oxford Diffraction, 2009)
;
_computing_structure_solution
;
SIR99 (Altomare <i>et al.</i>, 1999)
;
_computing_structure_refinement     'SHELXL97 (Sheldrick, 2008)'
_computing_molecular_graphics
                              'ORTEP-3 (Farrugia, 1997) and PLATON (Spek, 2009)'
_computing_publication_material     'SHELXL97 (Sheldrick, 2008)'
loop_
    _atom_site_type_symbol
    _atom_site_label
    _atom_site_fract_x
    _atom_site_fract_y
    _atom_site_fract_z
    _atom_site_U_iso_or_equiv
    _atom_site_adp_type
    _atom_site_calc_flag
    _atom_site_refinement_flags
    _atom_site_occupancy
    _atom_site_symmetry_multiplicity
    _atom_site_disorder_assembly
    _atom_site_disorder_group
    S S1 0.39851(3) 0.51962(7) 0.17439(4) 0.03514(16) Uani d . 1 1 . .
    O O1 0.33687(7) 0.25112(16) 0.31574(8) 0.0298(3) Uani d . 1 1 . .
    N N1 0.23682(8) 0.61091(19) 0.10461(10) 0.0248(3) Uani d . 1 1 . .
    C C1 0.36863(11) 0.7059(3) 0.07369(13) 0.0314(4) Uani d . 1 1 . .
    C C2 0.28401(11) 0.7353(2) 0.04813(12) 0.0282(4) Uani d . 1 1 . .
    C C3 0.28957(10) 0.4751(2) 0.17383(12) 0.0229(3) Uani d . 1 1 . .
    C C4 0.26767(9) 0.3291(2) 0.23561(12) 0.0227(3) Uani d . 1 1 . .
    C C5 0.18289(9) 0.2433(2) 0.22982(12) 0.0213(3) Uani d . 1 1 . .
    C C6 0.11844(10) 0.2412(2) 0.12977(12) 0.0246(3) Uani d . 1 1 . .
    H H6 0.1286 0.3031 0.0642 0.030 Uiso calc R 1 1 . .
    C C7 0.04027(10) 0.1508(2) 0.12457(13) 0.0271(4) Uani d . 1 1 . .
    H H7 -0.0027 0.1525 0.0559 0.033 Uiso calc R 1 1 . .
    C C8 0.02412(10) 0.0577(2) 0.21848(14) 0.0297(4) Uani d . 1 1 . .
    H H8 -0.0297 -0.0040 0.2149 0.036 Uiso calc R 1 1 . .
    C C9 0.08769(11) 0.0561(2) 0.31769(13) 0.0294(4) Uani d . 1 1 . .
    H H9 0.0775 -0.0084 0.3824 0.035 Uiso calc R 1 1 . .
    C C10 0.16563(10) 0.1466(2) 0.32384(12) 0.0252(3) Uani d . 1 1 . .
    H H10 0.2083 0.1435 0.3928 0.030 Uiso calc R 1 1 . .
    C C11 0.43748(12) 0.8120(3) 0.03234(16) 0.0437(5) Uani d . 1 1 . .
    H H11A 0.4110 0.9126 -0.0216 0.065 Uiso calc R 1 1 . .
    H H11B 0.4689 0.7204 -0.0049 0.065 Uiso calc R 1 1 . .
    H H11C 0.4775 0.8725 0.0966 0.065 Uiso calc R 1 1 . .
    C C12 0.23515(12) 0.8848(3) -0.03065(15) 0.0425(5) Uani d . 1 1 . .
    H H12A 0.2160 0.9881 0.0133 0.064 Uiso calc R 1 1 . .
    H H12B 0.1849 0.8242 -0.0806 0.064 Uiso calc R 1 1 . .
    H H12C 0.2725 0.9401 -0.0762 0.064 Uiso calc R 1 1 . .
    C C13 0.15990(10) 0.6830(2) 0.13668(13) 0.0288(4) Uani d . 1 1 . .
    H H13A 0.1086 0.6296 0.0853 0.043 Uiso calc R 1 1 . .
    H H13B 0.1585 0.8250 0.1319 0.043 Uiso calc R 1 1 . .
    H H13C 0.1610 0.6429 0.2144 0.043 Uiso calc R 1 1 . .
    C C14 0.35969(12) 0.0583(3) 0.28898(16) 0.0424(5) Uani d . 1 1 . .
    H H14A 0.3103 -0.0282 0.2843 0.064 Uiso calc R 1 1 . .
    H H14B 0.4082 0.0121 0.3482 0.064 Uiso calc R 1 1 . .
    H H14C 0.3762 0.0594 0.2162 0.064 Uiso calc R 1 1 . .
loop_
    _atom_site_aniso_label
    _atom_site_aniso_U_11
    _atom_site_aniso_U_22
    _atom_site_aniso_U_33
    _atom_site_aniso_U_12
    _atom_site_aniso_U_13
    _atom_site_aniso_U_23
    S1 0.0248(2) 0.0356(3) 0.0462(3) -0.00279(18) 0.01062(19) 0.00815(19)
    O1 0.0287(6) 0.0251(7) 0.0319(6) 0.0017(5) -0.0005(5) 0.0051(5)
    N1 0.0293(7) 0.0198(7) 0.0265(7) 0.0006(6) 0.0094(5) 0.0047(5)
    C1 0.0376(10) 0.0279(9) 0.0311(9) -0.0085(8) 0.0129(7) -0.0003(7)
    C2 0.0385(10) 0.0235(9) 0.0241(8) -0.0066(7) 0.0105(7) 0.0006(6)
    C3 0.0223(8) 0.0220(8) 0.0247(8) 0.0002(6) 0.0061(6) -0.0015(6)
    C4 0.0235(8) 0.0203(8) 0.0237(8) 0.0030(6) 0.0040(6) 0.0014(6)
    C5 0.0249(8) 0.0150(8) 0.0247(8) 0.0017(6) 0.0074(6) -0.0015(6)
    C6 0.0311(9) 0.0179(8) 0.0261(8) 0.0042(7) 0.0091(6) 0.0005(6)
    C7 0.0268(8) 0.0195(8) 0.0326(9) 0.0032(7) 0.0019(7) -0.0051(6)
    C8 0.0269(9) 0.0205(9) 0.0437(10) -0.0023(7) 0.0119(7) -0.0036(7)
    C9 0.0379(10) 0.0217(9) 0.0324(9) -0.0027(7) 0.0161(7) 0.0013(7)
    C10 0.0311(9) 0.0211(8) 0.0237(8) -0.0003(7) 0.0070(6) 0.0000(6)
    C11 0.0455(11) 0.0442(12) 0.0455(10) -0.0170(9) 0.0192(9) 0.0017(9)
    C12 0.0496(11) 0.0405(12) 0.0375(10) -0.0028(9) 0.0103(8) 0.0157(8)
    C13 0.0321(9) 0.0225(9) 0.0330(9) 0.0036(7) 0.0101(7) 0.0026(7)
    C14 0.0347(10) 0.0302(11) 0.0598(12) 0.0092(8) 0.0059(9) 0.0059(9)
_geom_special_details
;
All e.s.d.'s (except the e.s.d. in the dihedral angle between two l.s. planes)
are estimated using the full covariance matrix. The cell e.s.d.'s are taken
into account individually in the estimation of e.s.d.'s in distances, angles
and torsion angles; correlations between e.s.d.'s in cell parameters are only
used when they are defined by crystal symmetry. An approximate (isotropic)
treatment of cell e.s.d.'s is used for estimating e.s.d.'s involving l.s.
planes.
;
loop_
    _geom_bond_atom_site_label_1
    _geom_bond_atom_site_label_2
    _geom_bond_site_symmetry_2
    _geom_bond_distance
    _geom_bond_publ_flag
    S1 C1 . 1.7614(17) ?
    S1 C3 . 1.7646(16) ?
    O1 C4 . 1.3999(17) ?
    O1 C14 . 1.435(2) ?
    N1 C3 . 1.402(2) ?
    N1 C2 . 1.4186(19) ?
    N1 C13 . 1.4589(19) ?
    C1 C2 . 1.330(2) ?
    C1 C11 . 1.500(2) ?
    C2 C12 . 1.497(2) ?
    C3 C4 . 1.349(2) ?
    C4 C5 . 1.464(2) ?
    C5 C6 . 1.399(2) ?
    C5 C10 . 1.404(2) ?
    C6 C7 . 1.383(2) ?
    C6 H6 . 0.9500 ?
    C7 C8 . 1.384(2) ?
    C7 H7 . 0.9500 ?
    C8 C9 . 1.385(2) ?
    C8 H8 . 0.9500 ?
    C9 C10 . 1.378(2) ?
    C9 H9 . 0.9500 ?
    C10 H10 . 0.9500 ?
    C11 H11A . 0.9800 ?
    C11 H11B . 0.9800 ?
    C11 H11C . 0.9800 ?
    C12 H12A . 0.9800 ?
    C12 H12B . 0.9800 ?
    C12 H12C . 0.9800 ?
    C13 H13A . 0.9800 ?
    C13 H13B . 0.9800 ?
    C13 H13C . 0.9800 ?
    C14 H14A . 0.9800 ?
    C14 H14B . 0.9800 ?
    C14 H14C . 0.9800 ?
loop_
    _geom_angle_atom_site_label_1
    _geom_angle_atom_site_label_2
    _geom_angle_atom_site_label_3
    _geom_angle_site_symmetry_1
    _geom_angle_site_symmetry_3
    _geom_angle
    _geom_angle_publ_flag
    C1 S1 C3 . . 90.90(8) ?
    C4 O1 C14 . . 113.50(12) ?
    C3 N1 C2 . . 112.39(13) ?
    C3 N1 C13 . . 119.55(12) ?
    C2 N1 C13 . . 119.85(13) ?
    C2 C1 C11 . . 129.13(16) ?
    C2 C1 S1 . . 111.73(12) ?
    C11 C1 S1 . . 119.09(13) ?
    C1 C2 N1 . . 114.82(15) ?
    C1 C2 C12 . . 127.22(15) ?
    N1 C2 C12 . . 117.94(15) ?
    C4 C3 N1 . . 129.40(14) ?
    C4 C3 S1 . . 120.65(12) ?
    N1 C3 S1 . . 109.95(11) ?
    C3 C4 O1 . . 114.14(13) ?
    C3 C4 C5 . . 129.08(13) ?
    O1 C4 C5 . . 116.78(12) ?
    C6 C5 C10 . . 117.31(14) ?
    C6 C5 C4 . . 122.12(13) ?
    C10 C5 C4 . . 120.40(13) ?
    C7 C6 C5 . . 121.24(14) ?
    C7 C6 H6 . . 119.4 ?
    C5 C6 H6 . . 119.4 ?
    C6 C7 C8 . . 120.62(14) ?
    C6 C7 H7 . . 119.7 ?
    C8 C7 H7 . . 119.7 ?
    C7 C8 C9 . . 118.86(15) ?
    C7 C8 H8 . . 120.6 ?
    C9 C8 H8 . . 120.6 ?
    C10 C9 C8 . . 120.94(14) ?
    C10 C9 H9 . . 119.5 ?
    C8 C9 H9 . . 119.5 ?
    C9 C10 C5 . . 121.03(14) ?
    C9 C10 H10 . . 119.5 ?
    C5 C10 H10 . . 119.5 ?
    C1 C11 H11A . . 109.5 ?
    C1 C11 H11B . . 109.5 ?
    H11A C11 H11B . . 109.5 ?
    C1 C11 H11C . . 109.5 ?
    H11A C11 H11C . . 109.5 ?
    H11B C11 H11C . . 109.5 ?
    C2 C12 H12A . . 109.5 ?
    C2 C12 H12B . . 109.5 ?
    H12A C12 H12B . . 109.5 ?
    C2 C12 H12C . . 109.5 ?
    H12A C12 H12C . . 109.5 ?
    H12B C12 H12C . . 109.5 ?
    N1 C13 H13A . . 109.5 ?
    N1 C13 H13B . . 109.5 ?
    H13A C13 H13B . . 109.5 ?
    N1 C13 H13C . . 109.5 ?
    H13A C13 H13C . . 109.5 ?
    H13B C13 H13C . . 109.5 ?
    O1 C14 H14A . . 109.5 ?
    O1 C14 H14B . . 109.5 ?
    H14A C14 H14B . . 109.5 ?
    O1 C14 H14C . . 109.5 ?
    H14A C14 H14C . . 109.5 ?
    H14B C14 H14C . . 109.5 ?
loop_
    _geom_torsion_atom_site_label_1
    _geom_torsion_atom_site_label_2
    _geom_torsion_atom_site_label_3
    _geom_torsion_atom_site_label_4
    _geom_torsion_site_symmetry_1
    _geom_torsion_site_symmetry_2
    _geom_torsion_site_symmetry_3
    _geom_torsion_site_symmetry_4
    _geom_torsion
    _geom_torsion_publ_flag
    C3 S1 C1 C2 . . . . 3.05(13) ?
    C3 S1 C1 C11 . . . . -179.13(14) ?
    C11 C1 C2 N1 . . . . -178.57(16) ?
    S1 C1 C2 N1 . . . . -1.02(18) ?
    C11 C1 C2 C12 . . . . 0.3(3) ?
    S1 C1 C2 C12 . . . . 177.82(15) ?
    C3 N1 C2 C1 . . . . -2.3(2) ?
    C13 N1 C2 C1 . . . . 146.04(15) ?
    C3 N1 C2 C12 . . . . 178.72(14) ?
    C13 N1 C2 C12 . . . . -32.9(2) ?
    C2 N1 C3 C4 . . . . -176.49(15) ?
    C13 N1 C3 C4 . . . . 35.0(2) ?
    C2 N1 C3 S1 . . . . 4.49(15) ?
    C13 N1 C3 S1 . . . . -143.98(12) ?
    C1 S1 C3 C4 . . . . 176.64(13) ?
    C1 S1 C3 N1 . . . . -4.25(11) ?
    N1 C3 C4 O1 . . . . -165.29(14) ?
    S1 C3 C4 O1 . . . . 13.63(19) ?
    N1 C3 C4 C5 . . . . 14.8(3) ?
    S1 C3 C4 C5 . . . . -166.26(12) ?
    C14 O1 C4 C3 . . . . -110.21(16) ?
    C14 O1 C4 C5 . . . . 69.70(17) ?
    C3 C4 C5 C6 . . . . 28.4(2) ?
    O1 C4 C5 C6 . . . . -151.44(14) ?
    C3 C4 C5 C10 . . . . -156.27(16) ?
    O1 C4 C5 C10 . . . . 23.8(2) ?
    C10 C5 C6 C7 . . . . 1.3(2) ?
    C4 C5 C6 C7 . . . . 176.69(14) ?
    C5 C6 C7 C8 . . . . -0.7(2) ?
    C6 C7 C8 C9 . . . . -0.2(2) ?
    C7 C8 C9 C10 . . . . 0.6(2) ?
    C8 C9 C10 C5 . . . . 0.0(2) ?
    C6 C5 C10 C9 . . . . -0.9(2) ?
    C4 C5 C10 C9 . . . . -176.45(14) ?
loop_
    _geom_hbond_atom_site_label_D
    _geom_hbond_atom_site_label_H
    _geom_hbond_atom_site_label_A
    _geom_hbond_site_symmetry_A
    _geom_hbond_distance_DH
    _geom_hbond_distance_HA
    _geom_hbond_distance_DA
    _geom_hbond_angle_DHA
    _geom_hbond_publ_flag
    C8 H8 Cg1 2_545 0.95 2.83 3.6324(16) 142 yes
    C13 H13B Cg1 1_565 0.98 2.74 3.5657(15) 143 yes
_iucr_refine_instructions_details
;
TITL po085 in P21/c (14) sir97
CELL  0.71069   15.9660    6.8902   12.1520    90.000   103.381    90.000
ZERR  4          0.0007    0.0003    0.0006     0.000     0.005     0.000
LATT   1
SYMM             - X ,    0.50000 + Y ,    0.50000 - Z
SFAC  C  H  N  O  S
UNIT    56  68   4   4   4
MERG 2
L.S. 7
FMAP 2
PLAN -20
ACTA
BOND $H
TEMP  -100
CONF
WGHT    0.060100
FVAR       6.20680
S1    5    0.398506    0.519615    0.174395    11.00000    0.02475    0.03563 =
         0.04620    0.00815    0.01062   -0.00279
O1    4    0.336870    0.251124    0.315741    11.00000    0.02867    0.02514 =
         0.03194    0.00511   -0.00053    0.00170
N1    3    0.236818    0.610914    0.104615    11.00000    0.02934    0.01983 =
         0.02654    0.00467    0.00942    0.00061
C1    1    0.368630    0.705902    0.073689    11.00000    0.03759    0.02786 =
         0.03114   -0.00030    0.01291   -0.00854
C2    1    0.284012    0.735256    0.048127    11.00000    0.03855    0.02346 =
         0.02409    0.00055    0.01050   -0.00659
C3    1    0.289568    0.475101    0.173827    11.00000    0.02232    0.02195 =
         0.02466   -0.00146    0.00612    0.00015
C4    1    0.267666    0.329121    0.235612    11.00000    0.02349    0.02030 =
         0.02366    0.00140    0.00403    0.00304
C5    1    0.182888    0.243306    0.229824    11.00000    0.02493    0.01504 =
         0.02466   -0.00150    0.00740    0.00167
C6    1    0.118438    0.241216    0.129768    11.00000    0.03106    0.01785 =
         0.02607    0.00055    0.00909    0.00425
AFIX  43
H6    2    0.128558    0.303076    0.064187    11.00000   -1.20000
AFIX   0
C7    1    0.040274    0.150766    0.124568    11.00000    0.02684    0.01949 =
         0.03258   -0.00508    0.00189    0.00322
AFIX  43
H7    2   -0.002723    0.152521    0.055905    11.00000   -1.20000
AFIX   0
C8    1    0.024116    0.057710    0.218485    11.00000    0.02686    0.02052 =
         0.04369   -0.00364    0.01192   -0.00225
AFIX  43
H8    2   -0.029663   -0.003955    0.214935    11.00000   -1.20000
AFIX   0
C9    1    0.087693    0.056063    0.317688    11.00000    0.03794    0.02169 =
         0.03239    0.00126    0.01606   -0.00271
AFIX  43
H9    2    0.077454   -0.008390    0.382433    11.00000   -1.20000
AFIX   0
C10   1    0.165626    0.146610    0.323838    11.00000    0.03111    0.02113 =
         0.02369   -0.00005    0.00702   -0.00034
AFIX  43
H10   2    0.208321    0.143532    0.392770    11.00000   -1.20000
AFIX   0
C11   1    0.437481    0.812025    0.032340    11.00000    0.04549    0.04421 =
         0.04549    0.00166    0.01917   -0.01705
AFIX 137
H11A  2    0.411047    0.912583   -0.021645    11.00000   -1.50000
H11B  2    0.468868    0.720350   -0.004938    11.00000   -1.50000
H11C  2    0.477499    0.872458    0.096595    11.00000   -1.50000
AFIX   0
C12   1    0.235151    0.884828   -0.030646    11.00000    0.04956    0.04053 =
         0.03751    0.01568    0.01031   -0.00280
AFIX 137
H12A  2    0.216024    0.988102    0.013308    11.00000   -1.50000
H12B  2    0.184927    0.824237   -0.080590    11.00000   -1.50000
H12C  2    0.272520    0.940055   -0.076220    11.00000   -1.50000
AFIX   0
C13   1    0.159898    0.683023    0.136683    11.00000    0.03212    0.02250 =
         0.03300    0.00258    0.01013    0.00362
AFIX 137
H13A  2    0.108567    0.629591    0.085285    11.00000   -1.50000
H13B  2    0.158506    0.825016    0.131943    11.00000   -1.50000
H13C  2    0.160953    0.642901    0.214361    11.00000   -1.50000
AFIX   0
C14   1    0.359694    0.058323    0.288984    11.00000    0.03475    0.03023 =
         0.05976    0.00587    0.00591    0.00924
AFIX 137
H14A  2    0.310283   -0.028223    0.284298    11.00000   -1.50000
H14B  2    0.408172    0.012111    0.348195    11.00000   -1.50000
H14C  2    0.376220    0.059376    0.216181    11.00000   -1.50000
HKLF 4 1  0.0000  0.0000  1.0000  0.0000 -1.0000  0.0000  1.0000  0.0000  0.0000
REM  po085 in P21/c (14) sir97
REM R1 =  0.0362 for   2023 Fo > 4sig(Fo)  and  0.0491 for all   2637 data
REM    158 parameters refined using      0 restraints
END
;
data_global
_journal_date_recd_electronic     2012-07-20
_journal_date_accepted     2012-07-31
_journal_name_full     'Acta Crystallographica, Section E'
_journal_year     2012
_journal_volume     68
_journal_issue      9
_journal_page_first     o2644
_journal_page_last     o2644
_journal_paper_category     QO
_journal_paper_doi     10.1107/S1600536812034137
_journal_coeditor_code     SU2484
_publ_contact_author_name     'Peter Mayer'
_publ_contact_author_address
;
Department Chemie und Biochemie
Ludwig-Maximilians-Universit\"at
Butenandtstrasse 5--13
D-81377 M\"unchen
Germany
;
_publ_contact_author_email     'pemay@cup.uni-muenchen.de'
_publ_contact_author_fax     '+49-89-2180-77406'
_publ_contact_author_phone     '+49-89-2180-77407'
_publ_section_title
;\
(<i>Z</i>)-2-[Methoxy(phenyl)methylidene]-3,4,5-trimethyl-2,3-dihydro-1,3-\
thiazole
;
loop_
    _publ_author_name
    _publ_author_address
    'Biplab Maji'
;
Ludwig-Maximilians-Universit\"at
Department
Butenandtstrasse 5--13
81377 M\"unchen
Germany
;
    'Herbert Mayr'
;
Ludwig-Maximilians-Universit\"at
Department
Butenandtstrasse 5--13
81377 M\"unchen
Germany
;
    'Peter Mayer'
;
Ludwig-Maximilians-Universit\"at
Department
Butenandtstrasse 5--13
81377 M\"unchen
Germany
;
