# Supplementary material for: (Z)-2-[Meth­oxy(phen­yl)methyl­idene]-3,4,5-trimethyl-2,3-dihydro-1,3-thia­zole
Source: Acta Crystallogr Sect E Struct Rep Online. 2012 Aug 4;68(Pt 9):o2644. doi: 10.1107/S1600536812034137 (PMC3435672; doi:10.1107/S1600536812034137)
Supplement: Supplementary file 2 [file e-68-o2644-Isup2.hkl]

# 
# h,k,l, Fc-squared, Fo-squared, sigma(Fo-squared) and status flag 
# 
data_I
_shelx_title ' po085 in P21/c (14) sir97' 
_shelx_refln_list_code          4 
_shelx_F_calc_maximum      158.09 
_exptl_crystal_F_000       528.00 
_reflns_d_resolution_high  0.8014 
 
loop_ 
 _symmetry_equiv_pos_as_xyz 
 'x, y, z' 
 '-x, y+1/2, -z+1/2' 
 '-x, -y, -z' 
 'x, -y-1/2, z-1/2' 
 
_cell_length_a    15.9660 
_cell_length_b     6.8902 
_cell_length_c    12.1520 
_cell_angle_alpha  90.000 
_cell_angle_beta  103.381 
_cell_angle_gamma  90.000 
 
_shelx_F_squared_multiplier     1.000 
 
loop_ 
 _refln_index_h 
 _refln_index_k 
 _refln_index_l 
 _refln_F_squared_calc 
 _refln_F_squared_meas 
 _refln_F_squared_sigma 
 _refln_observed_status 
   4   0   0     2081.31     1979.46     12.53 o 
   5   0   0     2958.30     2855.49     28.23 o 
   6   0   0      347.77      349.67     11.47 o 
   7   0   0      347.84      373.57     12.91 o 
   8   0   0      505.52      504.61     15.99 o 
   9   0   0     1161.41     1175.02     25.06 o 
  10   0   0        7.19        2.84      5.86 o 
  11   0   0        0.09        1.66      6.16 o 
  12   0   0       73.99      123.70     11.79 o 
  13   0   0        2.02        1.16      8.07 o 
  14   0   0      383.16      421.29     20.51 o 
  15   0   0       17.61        9.19      8.31 o 
  16   0   0      526.36      525.14     24.83 o 
  17   0   0       60.76       52.83     11.45 o 
  18   0   0      127.09      131.59     15.58 o 
  19   0   0      386.68      447.87     25.85 o 
   3   1   0      356.71      374.04      3.54 o 
   4   1   0     2863.17     2803.56     25.30 o 
   5   1   0     1345.20     1337.67     16.94 o 
   6   1   0       69.63       56.58      3.53 o 
   7   1   0     1076.00     1087.25     39.99 o 
   8   1   0       40.04       34.57      2.26 o 
   9   1   0        0.05        0.24      0.96 o 
  10   1   0       49.39       43.25      2.81 o 
  11   1   0        3.15        1.96      4.07 o 
  12   1   0      490.93      466.69     11.57 o 
  13   1   0      193.47      177.35      9.97 o 
  14   1   0      584.40      556.48     17.09 o 
  15   1   0       38.27       29.12      5.21 o 
  16   1   0       19.78        6.93      5.01 o 
  17   1   0        7.41        7.88      5.11 o 
  18   1   0        0.19        3.53      5.62 o 
  19   1   0        3.04        1.71      6.61 o 
   0   2   0      299.49      382.60      7.58 o 
   1   2   0      504.26      479.48      6.33 o 
   2   2   0     2195.60     2342.14     10.26 o 
   3   2   0     2155.80     2283.25     23.82 o 
   4   2   0        0.30        1.33      1.53 o 
   5   2   0     1462.77     1416.41     11.44 o 
   6   2   0     3454.47     3619.69     19.22 o 
   7   2   0       18.16       20.20      3.04 o 
   8   2   0      342.00      328.75      7.84 o 
   9   2   0      535.54      490.32      9.88 o 
  10   2   0     1728.94     1608.34     23.33 o 
  11   2   0      573.14      571.01     10.45 o 
  12   2   0        0.07       -1.20      3.64 o 
  13   2   0      582.47      603.21     11.80 o 
  14   2   0       59.22       61.12      5.32 o 
  15   2   0       73.90       81.52      6.06 o 
  16   2   0      301.58      323.40     14.44 o 
  17   2   0        1.01       -1.80      5.33 o 
  18   2   0       51.05       64.16      7.14 o 
   1   3   0      570.36      605.57      9.72 o 
   2   3   0       12.78       18.48      3.33 o 
   3   3   0      360.31      410.98      8.44 o 
   4   3   0      788.54      822.68     11.86 o 
   5   3   0      104.46      132.64      5.22 o 
   6   3   0       42.12       38.45      3.26 o 
   7   3   0      383.29      378.10      7.56 o 
   8   3   0      367.12      415.69      8.25 o 
   9   3   0       24.25       25.88      3.63 o 
  10   3   0      592.80      608.36     18.63 o 
  11   3   0       56.25       52.82      4.83 o 
  12   3   0      364.05      395.85     10.06 o 
  13   3   0      395.50      415.90     10.23 o 
  14   3   0      375.92      371.26      9.26 o 
  15   3   0      341.48      374.34      9.64 o 
  16   3   0        6.67        2.14      4.75 o 
  17   3   0       23.78       32.01      5.76 o 
  18   3   0      143.30      179.74     10.28 o 
   0   4   0     1827.02     2076.61     35.07 o 
   1   4   0     1251.46     1325.07     16.98 o 
   2   4   0        9.21        6.12      3.80 o 
   3   4   0      918.07      956.84     14.39 o 
   4   4   0     2273.62     2431.23     34.88 o 
   5   4   0       11.06       21.01      4.38 o 
   6   4   0        8.38       12.41      5.70 o 
   7   4   0       95.94      101.70      5.77 o 
   8   4   0       15.30       13.82      3.96 o 
   9   4   0      123.78      115.60      6.57 o 
  10   4   0     1091.44     1081.93     18.26 o 
  11   4   0       12.38        7.97      3.91 o 
  12   4   0       33.11       25.71      4.35 o 
  13   4   0       87.23       76.26      7.26 o 
  14   4   0       31.98       31.82      6.30 o 
  15   4   0      460.50      500.90     13.27 o 
  16   4   0       52.46       66.97      6.71 o 
  17   4   0       40.62       31.56      6.23 o 
   1   5   0      225.38      233.68      8.93 o 
   2   5   0      198.40      202.41      9.48 o 
   3   5   0       10.43        7.09      4.61 o 
   4   5   0       95.78       92.69      6.48 o 
   5   5   0      252.67      245.93     10.04 o 
   6   5   0       12.74        2.87      6.22 o 
   7   5   0      129.60      122.02      9.58 o 
   8   5   0      909.95      974.51     34.27 o 
   9   5   0       10.98       12.82      7.74 o 
  10   5   0      182.60      177.58     12.16 o 
  11   5   0       43.30       42.58      8.15 o 
  12   5   0      227.88      214.25     13.07 o 
  13   5   0        0.55        1.71      7.50 o 
  14   5   0       46.85       48.94      8.73 o 
  15   5   0       15.69        7.89      8.59 o 
   0   6   0       11.75       15.68      6.70 o 
   1   6   0       97.69       88.64      7.21 o 
   2   6   0       94.79       89.60      6.99 o 
   3   6   0        5.87        7.12      5.25 o 
   4   6   0        9.94        7.39      5.13 o 
   5   6   0      254.14      248.82     10.22 o 
   6   6   0      168.95      165.50     11.45 o 
   7   6   0      342.37      345.90     15.56 o 
   8   6   0        3.90       -0.21      7.16 o 
   9   6   0      720.75      770.31     42.86 o 
  10   6   0        9.89       16.37      7.49 o 
  11   6   0       82.02       79.27     10.30 o 
  12   6   0        1.88       -3.69      7.71 o 
  13   6   0       44.48       47.31      9.29 o 
   1   7   0        0.31       -1.75      4.87 o 
   2   7   0       40.31       45.40      6.65 o 
   3   7   0      675.09      707.88     17.34 o 
   4   7   0      396.35      396.75     14.11 o 
   5   7   0      684.11      705.98     17.58 o 
   6   7   0       32.44       34.03      6.63 o 
   7   7   0       10.02        6.78      7.46 o 
   8   7   0        8.95        9.74      8.04 o 
   9   7   0       90.32       96.57     10.52 o 
  10   7   0        4.85       -0.44      8.92 o 
  11   7   0        0.81        5.35      9.30 o 
   0   8   0       90.91       85.20     10.91 o 
   1   8   0       15.09       11.73      5.69 o 
   2   8   0      146.53      141.85      8.94 o 
   3   8   0       11.12       10.71      6.70 o 
   4   8   0        0.29        2.82      7.82 o 
   5   8   0        5.12        6.75      6.90 o 
   6   8   0        2.60        7.69      8.99 o 
   7   8   0        0.44       -8.71      8.71 o 
 -19   1   1       47.86       50.97      6.80 o 
 -18   1   1      293.22      290.83     11.56 o 
 -17   1   1      159.77      185.19      9.92 o 
 -16   1   1        1.22        0.35      4.59 o 
 -15   1   1        0.15        5.79      4.45 o 
 -14   1   1      345.67      348.04     10.60 o 
 -13   1   1      454.15      437.86     11.20 o 
 -12   1   1      699.94      671.94     14.68 o 
 -11   1   1      205.85      193.27      6.41 o 
 -10   1   1      125.17       98.11      4.24 o 
  -9   1   1     1524.60     1443.35     16.86 o 
  -8   1   1     2201.38     2109.45     52.23 o 
  -7   1   1     2425.38     2595.60     40.11 o 
  -6   1   1      551.92      593.43      5.99 o 
  -5   1   1      209.51      201.45      3.68 o 
  -4   1   1     6167.41     6139.83     25.71 o 
  -3   1   1      551.18      575.41      7.51 o 
   2   1   1     1590.03     1583.61      7.56 o 
   3   1   1      965.75      999.09     10.23 o 
   4   1   1       10.58       14.78      2.58 o 
   5   1   1       96.74      102.35      3.52 o 
   6   1   1       15.41        8.56      1.54 o 
   7   1   1     2247.98     2192.68     19.93 o 
   8   1   1      677.88      637.00      5.10 o 
   9   1   1        0.60        2.19      0.63 o 
  10   1   1      392.76      390.61      6.55 o 
  11   1   1      198.37      200.81      8.16 o 
  12   1   1     1161.11     1072.59     21.73 o 
  13   1   1        3.22        3.50      5.88 o 
  14   1   1       92.56       85.22      8.51 o 
  15   1   1      100.60      114.84      9.67 o 
  16   1   1      232.76      245.42     14.03 o 
  17   1   1      383.01      412.11     13.45 o 
  18   1   1      104.69       96.93      8.30 o 
 -19   2   1        1.23        3.66      6.57 o 
 -18   2   1        2.56        4.47      5.90 o 
 -17   2   1       35.84       35.30      5.59 o 
 -16   2   1       35.64       35.14      5.08 o 
 -15   2   1      117.17      103.86      6.39 o 
 -14   2   1       86.73       97.37      5.89 o 
 -13   2   1       71.75       61.31      4.94 o 
 -12   2   1      139.78      148.60      7.12 o 
 -11   2   1      199.93      208.00      9.04 o 
 -10   2   1       39.72       35.29      2.61 o 
  -9   2   1      372.49      386.02      8.18 o 
  -8   2   1        4.68        4.00      1.92 o 
  -7   2   1      169.83      181.68      6.04 o 
  -6   2   1       31.42       47.06      2.77 o 
  -5   2   1     1805.78     2023.61     15.30 o 
  -4   2   1     1880.59     1941.53     12.89 o 
  -3   2   1       71.40       72.22      2.35 o 
  -2   2   1       68.63       78.81      3.04 o 
  -1   2   1     1289.27     1320.72      8.62 o 
   0   2   1     6999.14     7415.33     54.54 o 
   1   2   1      980.06     1048.86      8.43 o 
   2   2   1      139.90      149.41      2.87 o 
   3   2   1        6.12        3.09      1.06 o 
   4   2   1       39.88       36.14      2.06 o 
   5   2   1     1033.36     1088.50      9.91 o 
   6   2   1      674.02      759.62     10.94 o 
   7   2   1      218.09      216.28      5.49 o 
   8   2   1      212.06      201.87      5.70 o 
   9   2   1       21.56       25.42      3.38 o 
  10   2   1       19.62       21.64      2.56 o 
  11   2   1        0.86        2.31      2.36 o 
  12   2   1        0.09        0.46      3.46 o 
  13   2   1      160.25      157.46      6.23 o 
  14   2   1       94.82       83.06      5.26 o 
  15   2   1      271.66      257.14     12.79 o 
  16   2   1       65.26       52.03      5.65 o 
  17   2   1        0.28       -2.05      5.77 o 
  18   2   1        1.88        1.18      6.67 o 
 -18   3   1      189.33      203.45     11.45 o 
 -17   3   1      214.74      220.94      8.29 o 
 -16   3   1       10.01       12.12      4.13 o 
 -15   3   1        0.18        2.90      3.83 o 
 -14   3   1      209.27      211.20      8.04 o 
 -13   3   1       22.64       24.93      4.38 o 
 -12   3   1      523.52      478.35     16.07 o 
 -11   3   1       64.74       55.99      4.79 o 
 -10   3   1      199.61      189.79      6.59 o 
  -9   3   1      505.18      467.78      9.11 o 
  -8   3   1      490.04      498.48      8.93 o 
  -7   3   1       10.12       19.78      3.12 o 
  -6   3   1      158.37      163.76      6.15 o 
  -5   3   1       62.61       49.97      4.06 o 
  -4   3   1      401.95      386.98      8.56 o 
  -3   3   1     2153.32     2149.76     18.63 o 
  -2   3   1       24.59       47.10      3.98 o 
  -1   3   1      178.24      181.15      9.50 o 
   0   3   1      366.93      387.67     16.88 o 
   1   3   1      232.80      201.16      6.03 o 
   2   3   1     2341.41     2337.46     20.72 o 
   3   3   1      212.22      192.66      4.61 o 
   4   3   1      373.20      377.51      6.29 o 
   5   3   1      100.37      109.75      3.38 o 
   6   3   1     1169.77     1201.80     12.13 o 
   7   3   1       85.86       64.89      3.93 o 
   8   3   1     1243.29     1260.47     13.71 o 
   9   3   1      437.41      433.69      8.80 o 
  10   3   1       77.10       71.48      4.71 o 
  11   3   1      804.43      844.25     13.02 o 
  12   3   1      301.56      286.90      7.75 o 
  13   3   1      173.98      188.63      6.67 o 
  14   3   1        2.79        4.37      4.58 o 
  15   3   1      140.71      146.21      7.77 o 
  16   3   1       10.37       15.98      5.20 o 
  17   3   1      191.98      196.24     10.15 o 
 -17   4   1       52.60       36.35      7.07 o 
 -16   4   1      113.44       91.06     10.54 o 
 -15   4   1      176.04      189.59     12.16 o 
 -14   4   1        1.65        2.99      4.22 o 
 -13   4   1       62.93       56.36      5.27 o 
 -12   4   1       49.49       46.35      4.84 o 
 -11   4   1       27.51       19.05      4.23 o 
 -10   4   1        8.60       12.37      4.68 o 
  -9   4   1       72.06       67.96      5.99 o 
  -8   4   1      212.52      246.28      8.53 o 
  -7   4   1       27.02       20.92      4.27 o 
  -6   4   1      466.57      481.06     14.21 o 
  -5   4   1        1.00        2.45      3.98 o 
  -4   4   1      277.83      261.75      8.36 o 
  -3   4   1      434.96      448.37     10.35 o 
  -2   4   1      307.65      306.77      8.62 o 
  -1   4   1        1.45        1.80      3.56 o 
   0   4   1      554.61      595.12     13.70 o 
   1   4   1      376.41      360.95      9.05 o 
   2   4   1       34.11       42.03      4.60 o 
   3   4   1      581.14      585.69     12.78 o 
   4   4   1      356.16      364.85      9.37 o 
   5   4   1      331.49      326.80      9.03 o 
   6   4   1      603.25      647.76     18.64 o 
   7   4   1       85.62       93.66      8.31 o 
   8   4   1      312.42      333.18      9.05 o 
   9   4   1        4.75        0.40      3.39 o 
  10   4   1      261.83      274.66      8.01 o 
  11   4   1        0.00       -0.29      3.44 o 
  12   4   1        4.19        0.15      5.16 o 
  13   4   1       11.11       12.42      5.04 o 
  14   4   1       43.89       43.42      5.58 o 
  15   4   1       31.78       34.41      5.72 o 
  16   4   1        4.82        0.17      5.55 o 
 -16   5   1        0.18        9.99     12.88 o 
 -15   5   1       76.10       66.11     10.31 o 
 -14   5   1       12.58       10.77      7.96 o 
 -13   5   1      107.08       79.38      9.68 o 
 -12   5   1       56.84       43.32      8.55 o 
 -11   5   1       73.02       75.38      6.80 o 
 -10   5   1        8.79       10.76      4.59 o 
  -9   5   1      461.42      448.69     24.75 o 
  -8   5   1      952.50      931.45     22.43 o 
  -7   5   1       51.88       49.76      7.38 o 
  -6   5   1       45.82       50.07      7.84 o 
  -5   5   1        0.21        0.66      4.37 o 
  -4   5   1      145.80      134.54      7.35 o 
  -3   5   1      668.28      653.86     16.01 o 
  -2   5   1      599.04      645.85     15.18 o 
  -1   5   1      103.58      104.64      6.76 o 
   0   5   1      225.78      221.45      8.52 o 
   1   5   1      666.16      701.06     15.40 o 
   2   5   1      244.49      257.03      9.13 o 
   3   5   1       38.05       28.94      4.87 o 
   4   5   1       88.37      108.45      6.73 o 
   5   5   1      134.43      113.57      6.95 o 
   6   5   1       21.16       17.50      7.25 o 
   7   5   1      161.46      159.13     10.62 o 
   8   5   1      284.21      254.20     12.73 o 
   9   5   1      147.60      137.47     11.54 o 
  10   5   1      385.08      387.71     15.72 o 
  11   5   1      105.41       98.72      9.90 o 
  12   5   1        6.07        4.44      6.95 o 
  13   5   1        1.14        2.61      7.46 o 
  14   5   1        4.15        2.35      7.37 o 
  15   5   1        5.76        3.16      5.95 o 
 -14   6   1       20.76       12.50      8.86 o 
 -13   6   1        4.09        3.16      8.75 o 
 -12   6   1       27.58       37.80      8.58 o 
 -11   6   1        4.86        4.29      7.75 o 
 -10   6   1      263.86      231.06     13.85 o 
  -9   6   1       32.86       37.17      8.32 o 
  -8   6   1        0.11       -0.11      7.25 o 
  -7   6   1        0.10       -0.77      7.13 o 
  -6   6   1       70.03       75.20      7.36 o 
  -5   6   1      497.58      525.39     14.15 o 
  -4   6   1      268.81      276.11     10.68 o 
  -3   6   1       25.59       25.22      5.84 o 
  -2   6   1      363.08      380.66     15.34 o 
  -1   6   1      148.41      150.72      8.34 o 
   0   6   1      228.79      221.46      8.39 o 
   1   6   1        2.30       -0.99      4.99 o 
   2   6   1       55.80       61.60      6.44 o 
   3   6   1      134.83      121.70      8.01 o 
   4   6   1      621.90      602.92     14.70 o 
   5   6   1        0.17       -0.04      5.16 o 
   6   6   1        7.65        3.48      6.90 o 
   7   6   1       80.40       76.08     14.22 o 
   8   6   1      173.56      174.35     26.53 o 
   9   6   1       14.10       24.54      7.99 o 
  10   6   1       21.60       12.81      7.11 o 
  11   6   1       41.60       43.70      8.23 o 
  12   6   1        3.14        4.58      7.82 o 
  13   6   1       14.17       11.95      8.94 o 
 -11   7   1       25.37       14.81      8.69 o 
 -10   7   1       24.24       19.53      8.73 o 
  -9   7   1        9.55        7.13      7.57 o 
  -8   7   1        1.07        2.32      7.42 o 
  -7   7   1       34.00       31.04      8.04 o 
  -6   7   1        0.24       -0.74      5.90 o 
  -5   7   1       61.86       58.66      7.36 o 
  -4   7   1        1.27        4.92      5.41 o 
  -3   7   1        2.46        3.34      5.64 o 
  -2   7   1       60.68       55.22      7.13 o 
  -1   7   1       24.19       21.86      5.41 o 
   0   7   1        0.74       -4.34      4.86 o 
   1   7   1      135.66      146.86      9.81 o 
   2   7   1       80.81       87.50      7.94 o 
   3   7   1      209.17      211.78     10.45 o 
   4   7   1       20.60       16.27      5.75 o 
   5   7   1        0.24        0.20      5.77 o 
   6   7   1       18.72       19.59      8.07 o 
   7   7   1      303.98      325.11     16.43 o 
   8   7   1        5.52        9.76      8.52 o 
   9   7   1       23.64       22.70      7.76 o 
  10   7   1       13.19       14.16      9.24 o 
  -7   8   1        8.38        3.46      9.68 o 
  -6   8   1       29.24       36.82     11.15 o 
  -5   8   1       81.96       80.48      8.72 o 
  -4   8   1       62.61       46.31     10.10 o 
  -3   8   1       40.15       42.12      6.08 o 
  -2   8   1      153.83      158.43      9.20 o 
  -1   8   1       31.43       17.59      6.24 o 
   0   8   1       20.65       18.18      6.06 o 
   1   8   1       37.41       38.18      6.51 o 
   2   8   1      124.17      134.26      8.38 o 
   3   8   1       51.69       55.00      7.72 o 
   4   8   1      168.18      177.42     10.62 o 
   5   8   1      212.05      218.08     11.71 o 
   6   8   1       46.11       42.92     10.11 o 
 -19   0   2       42.52       50.15      7.95 o 
 -18   0   2      136.85      114.82      9.96 o 
 -17   0   2      126.61      133.36     13.93 o 
 -16   0   2      189.68      254.17     16.75 o 
 -15   0   2      659.69      733.99     25.77 o 
 -14   0   2      310.44      266.27     16.03 o 
 -13   0   2      131.18      129.36     11.37 o 
 -12   0   2     1236.59     1207.44     27.95 o 
 -11   0   2      845.54      884.43     22.50 o 
 -10   0   2      202.42      170.89     10.03 o 
  -9   0   2     2296.39     2033.40    229.56 o 
  -8   0   2     4885.96     5094.21     83.71 o 
  -7   0   2     1683.65     1675.75     12.07 o 
  -6   0   2     1017.21     1079.48     18.90 o 
  -5   0   2      135.50      130.62      2.94 o 
  -4   0   2      827.88      843.34      6.19 o 
  -3   0   2       67.63       63.92      1.76 o 
   2   0   2      336.96      354.64      3.15 o 
   3   0   2     5137.61     5190.56     35.23 o 
   4   0   2     5312.28     5198.75     15.50 o 
   5   0   2     1949.05     1989.59     23.34 o 
   6   0   2     1234.74     1278.32      9.67 o 
   7   0   2     1106.31     1182.47     14.73 o 
   8   0   2     2996.11     2696.95    112.21 o 
   9   0   2      414.39      307.08     31.64 o 
  10   0   2      266.87      256.05     15.30 o 
  11   0   2     1500.42     1587.21     35.97 o 
  12   0   2        2.31       -0.30      9.16 o 
  13   0   2       42.70       38.56     10.22 o 
  14   0   2      332.00      307.89     19.74 o 
  15   0   2       39.43       45.13     11.00 o 
  16   0   2      309.12      324.43     21.94 o 
  17   0   2      154.74      150.51     17.59 o 
  18   0   2      125.10      114.21     15.83 o 
 -19   1   2       39.18       42.64      6.36 o 
 -18   1   2        8.57        9.96      5.35 o 
 -17   1   2        4.64        4.47      4.71 o 
 -16   1   2       36.41       28.06      5.29 o 
 -15   1   2       38.06       33.17      5.08 o 
 -14   1   2       47.49       42.31      5.03 o 
 -13   1   2      255.77      233.54     13.45 o 
 -12   1   2        4.82        2.94      1.00 o 
 -11   1   2      391.41      409.19      5.70 o 
 -10   1   2       22.55       20.50      2.13 o 
  -9   1   2      181.32      190.16      8.47 o 
  -8   1   2        5.36        6.80      1.33 o 
  -7   1   2      531.43      598.95      8.02 o 
  -6   1   2      437.61      471.81      6.47 o 
  -5   1   2        4.38        2.73      1.01 o 
  -4   1   2      864.95      898.85      8.24 o 
  -3   1   2      306.94      349.04      3.53 o 
  -2   1   2      274.77      291.29      2.92 o 
  -1   1   2    24991.13    25803.05    117.03 o 
   0   1   2     3568.17     3655.98     23.73 o 
   1   1   2     3307.00     3461.42     22.35 o 
   2   1   2     4530.50     4715.29     24.72 o 
   3   1   2      158.98      146.02      2.25 o 
   4   1   2      513.38      526.83      5.47 o 
   5   1   2      353.56      366.43      4.34 o 
   6   1   2      320.11      332.00      3.73 o 
   7   1   2        9.03        4.14      1.36 o 
   8   1   2       25.49       13.00      1.47 o 
   9   1   2        2.77        1.66      1.14 o 
  10   1   2      460.84      427.45     13.78 o 
  11   1   2        1.74        1.58      5.60 o 
  12   1   2     1470.95     1579.27     26.61 o 
  13   1   2      241.43      221.93     11.82 o 
  14   1   2       38.32       34.55      7.37 o 
  15   1   2        7.92        1.63      6.72 o 
  16   1   2       82.54       75.77      9.59 o 
  17   1   2        1.58        4.94      7.43 o 
  18   1   2       38.13       40.10      7.08 o 
 -19   2   2       13.62        6.27      7.77 o 
 -18   2   2      273.74      278.91     17.50 o 
 -17   2   2      207.31      201.37      9.53 o 
 -16   2   2      622.93      611.76     13.06 o 
 -15   2   2       45.37       31.01      4.64 o 
 -14   2   2      232.80      238.68      7.97 o 
 -13   2   2      115.48      120.60      6.90 o 
 -12   2   2       66.11       55.36      5.25 o 
 -11   2   2      130.54      127.98      4.26 o 
 -10   2   2      124.15      100.28      3.16 o 
  -9   2   2        0.02       -1.32      2.10 o 
  -8   2   2        8.78        3.45      2.65 o 
  -7   2   2      582.34      572.61     10.12 o 
  -6   2   2     3058.73     3163.77     19.64 o 
  -5   2   2       55.12       26.56      2.15 o 
  -4   2   2       46.42       51.17      2.89 o 
  -3   2   2     2506.95     2689.30     16.29 o 
  -2   2   2    11530.08    12253.00     68.22 o 
  -1   2   2      689.70      680.14      8.47 o 
   0   2   2     2589.85     2798.74     32.66 o 
   1   2   2      865.10      921.10     21.79 o 
   2   2   2      577.05      584.84      5.80 o 
   3   2   2     1056.26     1106.80     12.12 o 
   4   2   2      447.12      449.94      4.95 o 
   5   2   2      141.55      103.37      3.03 o 
   6   2   2       58.36       61.77      3.24 o 
   7   2   2       80.28      108.91      4.16 o 
   8   2   2      867.47      853.82     13.64 o 
   9   2   2      887.89      855.29      9.01 o 
  10   2   2      673.74      645.66      6.99 o 
  11   2   2       19.42       12.35      2.67 o 
  12   2   2     1244.69     1247.01     16.24 o 
  13   2   2      792.39      803.09     12.28 o 
  14   2   2       20.06       15.61      3.94 o 
  15   2   2        0.02        2.61      5.31 o 
  16   2   2        7.18        7.45      5.60 o 
  17   2   2      159.33      187.71     10.59 o 
  18   2   2       97.72      115.20      9.22 o 
 -18   3   2        7.21        5.12      5.49 o 
 -17   3   2        0.24        3.02      5.65 o 
 -16   3   2      117.87      130.39      7.07 o 
 -15   3   2       47.91       40.42      5.46 o 
 -14   3   2      652.27      668.31     21.57 o 
 -13   3   2       55.71       58.31      5.46 o 
 -12   3   2       32.93       21.68      4.48 o 
 -11   3   2       31.44       29.17      3.39 o 
 -10   3   2        7.98        7.11      3.63 o 
  -9   3   2      151.82      148.13      6.26 o 
  -8   3   2      446.79      489.30      8.82 o 
  -7   3   2       28.83       19.03      3.84 o 
  -6   3   2     1367.37     1606.01     19.77 o 
  -5   3   2      123.93      116.10      5.43 o 
  -4   3   2      707.26      684.88      9.50 o 
  -3   3   2     1346.95     1464.30     15.61 o 
  -2   3   2      347.85      378.84      8.16 o 
  -1   3   2      578.61      673.58     10.38 o 
   0   3   2       71.15       60.92      4.94 o 
   1   3   2       13.02       14.39      3.06 o 
   2   3   2      626.10      675.09      8.04 o 
   3   3   2     1160.13     1250.91     20.69 o 
   4   3   2       42.62       40.98      2.80 o 
   5   3   2      596.11      645.91     11.64 o 
   6   3   2      303.17      312.06      6.25 o 
   7   3   2      227.74      215.16      5.71 o 
   8   3   2       86.10       93.81      5.11 o 
   9   3   2      229.40      245.95      6.78 o 
  10   3   2      336.83      322.94      8.14 o 
  11   3   2       18.41       21.12      3.01 o 
  12   3   2        2.13        1.28      3.32 o 
  13   3   2       21.48       20.74      4.79 o 
  14   3   2       27.77       23.26      4.92 o 
  15   3   2       74.50       76.51      6.48 o 
  16   3   2        0.10       -3.02      5.76 o 
  17   3   2      107.84      130.16      9.51 o 
 -17   4   2      163.77      180.83     11.24 o 
 -16   4   2       23.49       22.15      6.16 o 
 -15   4   2       52.28       47.26      6.32 o 
 -14   4   2       72.51       67.23      5.66 o 
 -13   4   2        1.71        0.22      4.04 o 
 -12   4   2      223.98      234.44     12.54 o 
 -11   4   2     1304.12     1327.69     20.79 o 
 -10   4   2      654.05      653.88     16.13 o 
  -9   4   2      452.10      461.16     11.80 o 
  -8   4   2      806.42      837.82     14.97 o 
  -7   4   2      157.36      135.11      6.85 o 
  -6   4   2       11.87       25.78      5.93 o 
  -5   4   2     1095.97     1178.38     20.53 o 
  -4   4   2       97.06       92.54      5.91 o 
  -3   4   2       77.24       67.45      5.21 o 
  -2   4   2       27.92       14.15      3.81 o 
  -1   4   2      665.40      683.66     15.44 o 
   0   4   2     1080.68     1145.05     18.56 o 
   1   4   2       44.99       61.60      4.82 o 
   2   4   2      160.08      166.32      6.64 o 
   3   4   2      559.77      587.52     13.63 o 
   4   4   2      889.19      904.50     13.83 o 
   5   4   2       58.18       45.45      3.54 o 
   6   4   2      111.12      104.37      8.15 o 
   7   4   2      886.53      947.86     20.09 o 
   8   4   2      584.75      538.97      9.49 o 
   9   4   2      110.29       93.24      7.21 o 
  10   4   2       16.40       14.90      5.08 o 
  11   4   2       67.90       58.97      6.44 o 
  12   4   2        8.46        5.88      5.15 o 
  13   4   2        3.54        6.22      4.68 o 
  14   4   2      181.14      195.82      8.95 o 
  15   4   2       20.72        9.70      5.24 o 
  16   4   2        0.16       -1.91      5.93 o 
 -16   5   2       19.22       40.58      9.33 o 
 -15   5   2        8.77        8.15      7.92 o 
 -14   5   2       46.58       44.89      9.00 o 
 -13   5   2        0.91        1.88      5.42 o 
 -12   5   2      225.12      196.33      9.55 o 
 -11   5   2       54.91       49.29      6.24 o 
 -10   5   2       10.14        8.02      5.03 o 
  -9   5   2       29.72       28.52      7.46 o 
  -8   5   2      109.39      108.37      9.97 o 
  -7   5   2     1302.19     1308.28     25.37 o 
  -6   5   2      180.80      173.44     20.45 o 
  -5   5   2      193.19      182.66      8.45 o 
  -4   5   2      604.27      615.36     13.64 o 
  -3   5   2      901.20      868.14     15.83 o 
  -2   5   2       51.15       54.75      5.97 o 
  -1   5   2      680.61      728.12     14.40 o 
   0   5   2       89.46       97.41      6.40 o 
   1   5   2       14.73       15.00      4.41 o 
   2   5   2      160.03      159.92      7.52 o 
   3   5   2      906.35      992.07     16.34 o 
   4   5   2      170.83      173.19      7.83 o 
   5   5   2       23.78       22.40      4.61 o 
   6   5   2       42.70       50.02      7.66 o 
   7   5   2       14.44       19.40      6.71 o 
   8   5   2      111.89      106.86     11.92 o 
   9   5   2        3.32        2.08      6.15 o 
  10   5   2        0.45       -0.38      6.30 o 
  11   5   2        0.71        5.41      6.88 o 
  12   5   2      234.05      258.73     14.14 o 
  13   5   2       33.79       34.82      8.69 o 
  14   5   2        1.04        3.46      5.70 o 
 -14   6   2       11.61        7.64      8.97 o 
 -13   6   2        0.14       -2.41      9.22 o 
 -12   6   2       37.46       33.13      8.69 o 
 -11   6   2        9.57        9.97      7.60 o 
 -10   6   2       47.73       57.57      9.54 o 
  -9   6   2      111.97      104.17     10.52 o 
  -8   6   2        0.97        6.68      6.91 o 
  -7   6   2      169.64      147.23     11.09 o 
  -6   6   2      716.47      745.28     20.63 o 
  -5   6   2        4.04        6.06      5.07 o 
  -4   6   2       18.34       11.21      5.17 o 
  -3   6   2      230.89      218.15      9.91 o 
  -2   6   2       93.78       99.62      7.66 o 
  -1   6   2      223.12      228.56     11.57 o 
   0   6   2        8.03        6.09      4.53 o 
   1   6   2        5.01        0.69      4.75 o 
   2   6   2      839.15      845.93     16.75 o 
   3   6   2      239.26      242.86      9.84 o 
   4   6   2      112.59      112.57      7.63 o 
   5   6   2       21.46       13.07      5.01 o 
   6   6   2       27.28       17.51      6.94 o 
   7   6   2      155.89      170.44     11.91 o 
   8   6   2      305.38      313.18     15.46 o 
   9   6   2      331.25      316.07     15.30 o 
  10   6   2        2.60        7.57      7.48 o 
  11   6   2       28.15       27.33     10.76 o 
  12   6   2       77.58       79.00     10.64 o 
  13   6   2       72.10       82.11     11.05 o 
 -11   7   2        1.27       -0.80      8.60 o 
 -10   7   2       79.83       81.23     10.34 o 
  -9   7   2      130.32      155.77     13.16 o 
  -8   7   2       14.86       12.03      7.15 o 
  -7   7   2        7.26       -2.26      7.32 o 
  -6   7   2       27.36       17.80      6.12 o 
  -5   7   2        8.70        6.08      5.64 o 
  -4   7   2      989.02     1046.77     21.27 o 
  -3   7   2      187.80      176.88      9.81 o 
  -2   7   2       58.00       55.15      7.06 o 
  -1   7   2       52.18       40.91      5.87 o 
   0   7   2       43.60       45.73      5.60 o 
   1   7   2       59.99       65.26      6.31 o 
   2   7   2      130.20      123.49      8.50 o 
   3   7   2      121.35      119.11      8.58 o 
   4   7   2      174.12      164.96      9.36 o 
   5   7   2      273.70      271.98     11.33 o 
   6   7   2       98.35      115.53     11.60 o 
   7   7   2       14.40       14.77      8.37 o 
   8   7   2       22.82       25.57      7.96 o 
   9   7   2        0.57        6.51      8.77 o 
  10   7   2       32.26       27.26      8.90 o 
  -7   8   2      186.22      188.87     14.08 o 
  -6   8   2       43.80       40.95     10.78 o 
  -5   8   2        0.19        0.47      7.37 o 
  -4   8   2      139.28      143.08      9.88 o 
  -3   8   2       99.01       99.73      7.70 o 
  -2   8   2        0.01       -1.27      6.66 o 
  -1   8   2      131.08      128.67      8.44 o 
   0   8   2        0.63       -3.34      5.88 o 
   1   8   2        6.29        6.61      5.79 o 
   2   8   2        1.06       -2.21      5.63 o 
   3   8   2        3.44        2.95      6.94 o 
   4   8   2       59.91       42.68      8.45 o 
   5   8   2      155.92      151.88     13.22 o 
   6   8   2       23.54       31.12     12.57 o 
 -19   1   3      180.60      190.27     12.42 o 
 -18   1   3       18.81       14.79      5.27 o 
 -17   1   3        2.04        1.03      4.82 o 
 -16   1   3       93.92       85.16      6.58 o 
 -15   1   3       27.60       40.04      5.23 o 
 -14   1   3      563.67      543.56     19.14 o 
 -13   1   3      332.56      291.71      8.02 o 
 -12   1   3      160.03      172.15      4.35 o 
 -11   1   3       23.33       12.23      2.23 o 
 -10   1   3      533.33      489.99     11.10 o 
  -9   1   3     2160.73     2127.84     23.09 o 
  -8   1   3      596.24      595.20      6.86 o 
  -7   1   3      175.02      193.04      3.26 o 
  -6   1   3     4411.04     4678.98     25.65 o 
  -5   1   3     1277.17     1215.91      6.73 o 
  -4   1   3     2482.47     2453.62     20.05 o 
  -3   1   3      107.45      107.65      2.35 o 
  -2   1   3     1436.87     1504.55     11.19 o 
  -1   1   3     5967.51     6063.03     35.71 o 
   0   1   3    13742.85    13973.25    104.64 o 
   1   1   3      283.48      249.75      2.79 o 
   2   1   3      759.41      785.09      5.32 o 
   3   1   3       83.49       97.16      2.18 o 
   4   1   3     1313.64     1388.31     11.96 o 
   5   1   3      313.98      258.11      3.86 o 
   6   1   3      603.71      561.55      8.49 o 
   7   1   3       13.46       19.65      1.79 o 
   8   1   3       25.54       22.00      2.11 o 
   9   1   3      105.26      103.39      3.87 o 
  10   1   3      777.26      704.46     12.21 o 
  11   1   3       95.78       99.52      6.75 o 
  12   1   3      165.15      177.77      8.61 o 
  13   1   3      332.73      345.56     11.23 o 
  14   1   3       46.00       37.16      5.76 o 
  15   1   3      111.93      127.23      8.44 o 
  16   1   3      317.72      317.36     12.18 o 
  17   1   3      159.27      167.62     11.22 o 
 -19   2   3        2.74        3.59      7.91 o 
 -18   2   3       31.59       24.72      7.37 o 
 -17   2   3        0.93        6.10      6.33 o 
 -16   2   3        0.54        2.72      4.19 o 
 -15   2   3       93.96       95.11      5.82 o 
 -14   2   3       12.10       11.32      4.40 o 
 -13   2   3       61.59       68.09      5.54 o 
 -12   2   3      140.28      135.07      6.61 o 
 -11   2   3       18.53       15.03      2.59 o 
 -10   2   3      207.01      216.88      5.43 o 
  -9   2   3       56.02       58.90      3.30 o 
  -8   2   3      619.06      697.49     10.96 o 
  -7   2   3      128.73      132.45      4.21 o 
  -6   2   3        4.79        4.68      1.52 o 
  -5   2   3      758.38      793.54     13.86 o 
  -4   2   3      244.43      266.29      5.63 o 
  -3   2   3       57.15       53.00      3.16 o 
  -2   2   3     2414.35     2555.91     18.20 o 
  -1   2   3      455.10      472.54      8.92 o 
   0   2   3     1211.21     1383.07     13.21 o 
   1   2   3        3.01        5.57      1.39 o 
   2   2   3     1023.48     1217.22      9.73 o 
   3   2   3       19.72       28.68      1.93 o 
   4   2   3     1646.75     1835.04     10.26 o 
   5   2   3      546.26      528.13      6.99 o 
   6   2   3     1115.04     1203.39     15.93 o 
   7   2   3        1.85        1.07      1.92 o 
   8   2   3       16.06       14.96      2.35 o 
   9   2   3      134.56      151.99      3.85 o 
  10   2   3      825.51      817.73     10.99 o 
  11   2   3       51.84       46.37      3.31 o 
  12   2   3       64.40       63.33      4.51 o 
  13   2   3       16.33       14.51      3.58 o 
  14   2   3        7.28       12.51      5.33 o 
  15   2   3        7.91        4.64      5.49 o 
  16   2   3        0.49       -0.96      5.87 o 
  17   2   3       15.39       14.65      6.77 o 
 -18   3   3       51.07       36.29      7.68 o 
 -17   3   3       31.01       25.35      5.94 o 
 -16   3   3      309.89      340.31     15.46 o 
 -15   3   3      307.45      287.25     14.38 o 
 -14   3   3        1.40        2.05      4.35 o 
 -13   3   3        6.31        7.63      4.04 o 
 -12   3   3      799.96      759.41     11.06 o 
 -11   3   3      199.91      210.75      7.38 o 
 -10   3   3     1053.51     1044.39     14.02 o 
  -9   3   3      614.56      637.96     10.28 o 
  -8   3   3       11.66       13.57      4.77 o 
  -7   3   3      241.33      247.62      9.61 o 
  -6   3   3      499.39      453.44      9.88 o 
  -5   3   3      230.28      264.83      5.75 o 
  -4   3   3     1665.46     1780.55     16.11 o 
  -3   3   3     1292.14     1405.02     19.71 o 
  -2   3   3      299.07      283.19      7.24 o 
  -1   3   3      294.20      293.29      7.15 o 
   0   3   3      636.60      679.18     14.63 o 
   1   3   3     1146.86     1259.90     13.26 o 
   2   3   3      204.75      190.64      7.71 o 
   3   3   3     1673.22     1797.21     20.80 o 
   4   3   3       68.42       60.78      4.64 o 
   5   3   3      460.04      472.52     12.60 o 
   6   3   3      983.83      993.97     15.01 o 
   7   3   3       23.20       13.16      2.48 o 
   8   3   3      113.65      106.55      4.06 o 
   9   3   3      193.09      188.82      5.00 o 
  10   3   3     1077.92     1147.54     11.50 o 
  11   3   3      136.78      136.47      5.66 o 
  12   3   3        2.99        0.99      4.10 o 
  13   3   3        6.51        5.05      4.28 o 
  14   3   3      261.59      255.55      9.73 o 
  15   3   3      191.43      217.67     10.17 o 
  16   3   3       25.05       27.94      6.84 o 
 -17   4   3        2.45        1.99      6.36 o 
 -16   4   3      209.23      207.19     10.73 o 
 -15   4   3        8.28       14.92      5.47 o 
 -14   4   3       29.95       38.10      6.25 o 
 -13   4   3      286.13      306.78     11.37 o 
 -12   4   3       37.75       31.50      5.92 o 
 -11   4   3        7.07        8.41      6.24 o 
 -10   4   3       23.36       26.15      5.17 o 
  -9   4   3      274.46      285.80      9.90 o 
  -8   4   3        0.23        0.62      4.29 o 
  -7   4   3       72.51       64.16      5.73 o 
  -6   4   3      102.27      101.14      7.81 o 
  -5   4   3        8.04       13.21      4.21 o 
  -4   4   3       16.56       10.91      4.23 o 
  -3   4   3      829.12      890.63     14.17 o 
  -2   4   3      303.15      290.06      8.49 o 
  -1   4   3       61.77       57.00      4.70 o 
   0   4   3      929.05     1026.38     14.39 o 
   1   4   3       17.13       13.30      3.54 o 
   2   4   3      118.14       99.41      6.21 o 
   3   4   3      208.11      193.84      7.89 o 
   4   4   3      235.07      210.62     10.76 o 
   5   4   3       34.96       24.59      7.62 o 
   6   4   3      255.68      247.00     11.01 o 
   7   4   3      139.50      128.74      8.85 o 
   8   4   3      540.32      530.62     13.22 o 
   9   4   3      106.61       98.43      7.32 o 
  10   4   3        0.05        0.53      3.93 o 
  11   4   3      272.35      298.58      9.21 o 
  12   4   3      199.88      208.85      8.84 o 
  13   4   3       31.50       35.74      5.30 o 
  14   4   3       23.40       28.05      5.37 o 
  15   4   3       19.09       18.50      5.42 o 
 -16   5   3       63.36       76.37     10.32 o 
 -15   5   3       60.89       65.09     10.81 o 
 -14   5   3       37.45       36.48      6.23 o 
 -13   5   3       55.43       45.49      6.51 o 
 -12   5   3        0.05        0.10      5.23 o 
 -11   5   3       98.39       85.71      7.11 o 
 -10   5   3      557.84      568.83     14.46 o 
  -9   5   3      206.33      210.59     12.24 o 
  -8   5   3       47.81       41.67      7.90 o 
  -7   5   3       55.59       56.47      7.87 o 
  -6   5   3       59.21       59.43      7.72 o 
  -5   5   3     1231.89     1222.53     22.86 o 
  -4   5   3      269.07      270.38      9.90 o 
  -3   5   3        4.99        1.45      4.72 o 
  -2   5   3      124.70      122.09      7.31 o 
  -1   5   3       82.79       84.34      6.37 o 
   0   5   3      289.71      284.68      9.36 o 
   1   5   3      537.18      583.77     16.53 o 
   2   5   3       63.99       60.12      5.67 o 
   3   5   3      125.77      119.97      6.76 o 
   4   5   3      142.79      128.32      6.72 o 
   5   5   3       26.81       21.03     11.85 o 
   6   5   3       32.67       32.60      6.83 o 
   7   5   3      626.85      671.54     27.36 o 
   8   5   3        0.85        2.51      6.07 o 
   9   5   3      333.21      361.00     15.07 o 
  10   5   3       13.24        8.47      6.65 o 
  11   5   3        5.55        4.62      5.29 o 
  12   5   3        9.78       14.30      7.27 o 
  13   5   3        1.86       -1.78      5.49 o 
  14   5   3       13.47       16.42      6.08 o 
 -14   6   3        5.82       -3.25      8.75 o 
 -13   6   3      108.63      113.96     11.83 o 
 -12   6   3       93.55       95.24     10.82 o 
 -11   6   3       81.52       77.29     10.40 o 
 -10   6   3       14.01        5.53      6.91 o 
  -9   6   3       98.06       99.01     10.22 o 
  -8   6   3      187.78      202.61     15.06 o 
  -7   6   3       22.22       16.80      6.85 o 
  -6   6   3      126.57      118.24      8.34 o 
  -5   6   3      386.51      407.59     12.92 o 
  -4   6   3      802.39      752.39     16.84 o 
  -3   6   3      232.81      250.03     13.83 o 
  -2   6   3       66.82       79.05      7.13 o 
  -1   6   3       37.24       29.46      4.91 o 
   0   6   3      121.43      115.96      6.63 o 
   1   6   3       13.46       10.43      4.98 o 
   2   6   3        1.21        2.49      4.82 o 
   3   6   3      286.46      276.22     12.94 o 
   4   6   3      109.96      117.09      7.78 o 
   5   6   3        1.22       -3.22      4.69 o 
   6   6   3        0.09       -4.10      6.49 o 
   7   6   3       17.17       20.75      7.27 o 
   8   6   3      184.03      209.22     13.18 o 
   9   6   3       13.30       12.04      6.80 o 
  10   6   3        4.16        0.36      7.46 o 
  11   6   3       19.74       29.81      8.62 o 
  12   6   3        3.91       -1.96      8.85 o 
 -11   7   3        0.07        4.13      8.98 o 
 -10   7   3       23.54       28.86      8.98 o 
  -9   7   3       18.55       10.21      7.83 o 
  -8   7   3      109.96       89.66     10.31 o 
  -7   7   3      223.10      198.93     13.08 o 
  -6   7   3       47.90       36.88      6.99 o 
  -5   7   3       82.10       77.44      7.60 o 
  -4   7   3       11.88        9.30      5.99 o 
  -3   7   3       16.88       18.01      5.82 o 
  -2   7   3      110.07      123.34      7.64 o 
  -1   7   3        2.73       -2.00      4.83 o 
   0   7   3      164.47      178.58      8.56 o 
   1   7   3      213.52      195.55      8.77 o 
   2   7   3        3.56        2.49      5.51 o 
   3   7   3       20.40       14.98      5.64 o 
   4   7   3      121.20      125.10     10.83 o 
   5   7   3       58.65       60.45     12.75 o 
   6   7   3       73.92       72.54      9.82 o 
   7   7   3       33.48       49.06      9.01 o 
   8   7   3        5.74        8.26      8.00 o 
   9   7   3      138.87      166.32     13.47 o 
  -6   8   3      150.22      146.23     12.87 o 
  -5   8   3        0.00       -2.89      6.78 o 
  -4   8   3        8.60        3.80      6.86 o 
  -3   8   3       91.33       92.93      7.49 o 
  -2   8   3       68.15       67.98      7.14 o 
  -1   8   3        1.21       -1.39      6.04 o 
   0   8   3       15.45       15.02      5.93 o 
   1   8   3       45.69       39.69      6.01 o 
   2   8   3      127.19      144.23     10.74 o 
   3   8   3      140.84      168.71     13.23 o 
   4   8   3       37.74       36.06      9.44 o 
   5   8   3       12.24       11.35      8.67 o 
 -19   0   4       42.38       49.28     12.77 o 
 -18   0   4      619.81      626.76     19.16 o 
 -17   0   4       15.67       23.56      7.87 o 
 -16   0   4       31.94       22.75      6.06 o 
 -15   0   4       81.56       66.32      7.26 o 
 -14   0   4      642.67      636.22     21.01 o 
 -13   0   4     1266.86     1237.93     21.04 o 
 -12   0   4      896.42      885.04     10.82 o 
 -11   0   4      111.43       98.69      4.40 o 
 -10   0   4       32.47       31.57      3.03 o 
  -9   0   4      796.90      770.66     11.99 o 
  -8   0   4     5894.20     6236.93     34.41 o 
  -7   0   4     1140.01     1223.69     15.18 o 
  -6   0   4      170.16      154.80      5.88 o 
  -5   0   4      758.89      769.64      9.94 o 
  -4   0   4     7131.47     7377.42     53.42 o 
  -3   0   4      612.47      612.56      4.97 o 
  -2   0   4       75.48       87.96      1.84 o 
  -1   0   4       97.76       85.41      2.10 o 
   0   0   4      471.67      491.19      4.83 o 
   1   0   4     1730.40     1747.23     11.17 o 
   2   0   4      118.57      106.68      2.68 o 
   3   0   4      111.76       63.49      2.38 o 
   4   0   4        0.48        1.98      1.91 o 
   5   0   4      876.78      977.43     10.40 o 
   6   0   4      338.46      346.99      7.41 o 
   7   0   4      559.19      488.59      8.34 o 
   8   0   4     1590.78     1546.23     15.08 o 
   9   0   4      106.29       95.84      4.48 o 
  10   0   4        0.97        3.04      2.65 o 
  11   0   4     2801.03     2971.26     55.78 o 
  12   0   4      352.35      351.99     24.24 o 
  13   0   4       26.98       27.91      6.09 o 
  14   0   4        0.71        3.07      5.72 o 
  15   0   4        4.25        2.97      9.92 o 
  16   0   4      258.40      298.67     22.65 o 
  17   0   4      154.51      174.00     19.48 o 
 -19   1   4        0.26        0.85      6.03 o 
 -18   1   4       20.13       10.53      7.12 o 
 -17   1   4       12.99        6.61      5.89 o 
 -16   1   4      214.53      214.74      8.93 o 
 -15   1   4       19.37       18.64      4.34 o 
 -14   1   4      175.48      175.20      7.36 o 
 -13   1   4       28.98       23.51      3.76 o 
 -12   1   4      536.00      558.36     11.03 o 
 -11   1   4       16.81       16.13      2.06 o 
 -10   1   4      248.71      259.27      4.89 o 
  -9   1   4       47.48       50.55      2.63 o 
  -8   1   4      175.39      190.96      3.98 o 
  -7   1   4      296.66      289.58      4.43 o 
  -6   1   4      118.36      102.67      2.35 o 
  -5   1   4      345.13      370.94      5.40 o 
  -4   1   4      140.36      135.68      3.46 o 
  -3   1   4      910.24      967.15     12.04 o 
  -2   1   4        8.62        8.99      1.08 o 
  -1   1   4       26.07       20.26      1.50 o 
   0   1   4        5.86        2.22      0.86 o 
   1   1   4      729.41      766.18      6.59 o 
   2   1   4        0.01        0.39      0.92 o 
   3   1   4      814.09      936.42      8.90 o 
   4   1   4     1668.53     1838.99      9.91 o 
   5   1   4      122.24      109.80      3.00 o 
   6   1   4     1103.11     1211.03      8.76 o 
   7   1   4      150.84      139.26      3.80 o 
   8   1   4        4.06        1.97      2.05 o 
   9   1   4      104.22      106.98      3.96 o 
  10   1   4      629.49      635.54     11.03 o 
  11   1   4      366.58      345.44     10.64 o 
  12   1   4      379.70      371.27     11.26 o 
  13   1   4      157.39      149.12      8.23 o 
  14   1   4        5.41        1.57      5.00 o 
  15   1   4       64.68       72.26      7.15 o 
  16   1   4       14.59       13.75      7.75 o 
  17   1   4        8.64       11.50      8.73 o 
 -19   2   4       49.75       44.26      8.47 o 
 -18   2   4      298.16      322.04     14.96 o 
 -17   2   4      382.21      432.27     16.55 o 
 -16   2   4      100.12       97.55      7.53 o 
 -15   2   4      246.61      237.76     12.59 o 
 -14   2   4      131.59      150.79      7.89 o 
 -13   2   4       90.61       89.33      5.89 o 
 -12   2   4       60.41       54.72      3.65 o 
 -11   2   4      692.00      714.59     11.61 o 
 -10   2   4      374.23      371.97      6.93 o 
  -9   2   4      526.59      512.17      7.66 o 
  -8   2   4      408.53      414.66      5.90 o 
  -7   2   4       17.41       16.42      1.92 o 
  -6   2   4      341.73      365.83     11.21 o 
  -5   2   4        3.23        1.62      1.07 o 
  -4   2   4      536.02      652.11     16.70 o 
  -3   2   4      398.52      382.26      8.49 o 
  -2   2   4     8074.05     8720.54     29.76 o 
  -1   2   4      294.62      311.32      5.20 o 
   0   2   4        8.24        6.69      1.29 o 
   1   2   4     5626.60     6027.74     18.42 o 
   2   2   4     3237.76     3222.54     16.02 o 
   3   2   4      488.73      507.09      6.37 o 
   4   2   4       37.52       21.18      1.48 o 
   5   2   4      127.21      164.91      2.60 o 
   6   2   4      595.38      553.72      5.07 o 
   7   2   4      257.40      241.56      4.45 o 
   8   2   4     1445.92     1449.02     13.61 o 
   9   2   4       66.67       69.76      3.53 o 
  10   2   4       80.66       74.72      3.73 o 
  11   2   4       62.35       66.80      5.94 o 
  12   2   4      272.47      250.88     10.66 o 
  13   2   4       21.92       19.32      5.35 o 
  14   2   4       22.73       27.29      5.77 o 
  15   2   4       15.45       16.98      5.83 o 
  16   2   4       57.87       69.21      7.28 o 
 -18   3   4       21.61       24.02      6.44 o 
 -17   3   4        2.65        1.00      5.98 o 
 -16   3   4        0.00        4.45      6.39 o 
 -15   3   4        9.43        3.60      6.34 o 
 -14   3   4        0.13        4.30      7.53 o 
 -13   3   4       93.24       91.86      8.70 o 
 -12   3   4       27.76       24.09      3.36 o 
 -11   3   4       56.35       53.02      3.80 o 
 -10   3   4        3.56        2.43      3.64 o 
  -9   3   4     1333.33     1416.78     17.80 o 
  -8   3   4      132.37      151.57      6.53 o 
  -7   3   4      233.65      250.05      8.93 o 
  -6   3   4      186.10      185.86      5.33 o 
  -5   3   4       23.88       12.71      2.20 o 
  -4   3   4      974.69     1077.74     14.18 o 
  -3   3   4      489.38      518.21      9.79 o 
  -2   3   4       59.07       55.10      4.20 o 
  -1   3   4      135.42      125.68      5.08 o 
   0   3   4      544.82      623.85      9.47 o 
   1   3   4        5.63       -0.71      3.63 o 
   2   3   4       60.21       54.57      2.72 o 
   3   3   4        1.99        2.82      1.75 o 
   4   3   4       36.36       35.65      2.90 o 
   5   3   4      232.42      224.99      5.03 o 
   6   3   4      685.72      722.74     11.22 o 
   7   3   4      162.54      158.37      9.14 o 
   8   3   4        0.02       -1.23      3.29 o 
   9   3   4       66.07       53.09      4.28 o 
  10   3   4      449.38      449.43     11.63 o 
  11   3   4      295.14      284.10      9.25 o 
  12   3   4       14.29        6.48      4.26 o 
  13   3   4        7.93        5.85      4.58 o 
  14   3   4        0.26        1.53      4.98 o 
  15   3   4        1.11        2.37      5.29 o 
  16   3   4        7.03        3.09      7.13 o 
 -17   4   4       34.55       30.85      6.82 o 
 -16   4   4        0.69        2.21      5.95 o 
 -15   4   4       25.60       21.06      5.60 o 
 -14   4   4        5.08        1.96      5.32 o 
 -13   4   4      216.71      215.26     10.06 o 
 -12   4   4      341.73      315.69      9.10 o 
 -11   4   4       96.61       81.26      7.81 o 
 -10   4   4       20.39       13.55      3.93 o 
  -9   4   4      167.98      155.74      6.62 o 
  -8   4   4     1912.21     1865.68     29.49 o 
  -7   4   4       62.98       53.90      5.68 o 
  -6   4   4       24.79       15.85      5.44 o 
  -5   4   4       38.04       42.07      5.10 o 
  -4   4   4     2415.42     2460.26     33.09 o 
  -3   4   4      596.37      579.98     11.80 o 
  -2   4   4       32.21       33.32      4.39 o 
  -1   4   4       53.85       53.15      4.74 o 
   0   4   4        5.14       11.80      3.51 o 
   1   4   4      290.51      272.26      7.69 o 
   2   4   4        3.82        3.86      1.18 o 
   3   4   4      120.32      101.80      5.22 o 
   4   4   4      101.57       96.17      5.18 o 
   5   4   4      102.87      109.08      8.08 o 
   6   4   4      424.34      459.65     14.36 o 
   7   4   4      434.87      411.23     12.96 o 
   8   4   4      184.92      167.73      7.04 o 
   9   4   4      232.69      250.48      7.64 o 
  10   4   4      269.24      259.87      7.87 o 
  11   4   4      215.21      222.70      8.92 o 
  12   4   4      136.70      138.67      7.73 o 
  13   4   4       88.88       90.96      6.94 o 
  14   4   4        0.41        0.73      5.66 o 
  15   4   4      160.30      174.82      9.12 o 
 -16   5   4        0.12       -4.58      6.81 o 
 -15   5   4      253.16      246.27     11.69 o 
 -14   5   4       68.31       65.42      7.53 o 
 -13   5   4       17.95       15.63      5.85 o 
 -12   5   4       46.86       48.63      6.62 o 
 -11   5   4       93.03       85.95      6.18 o 
 -10   5   4        5.47        2.07      5.17 o 
  -9   5   4       83.57       51.89      8.07 o 
  -8   5   4        0.10       -4.40      6.17 o 
  -7   5   4     1278.82     1259.43     24.79 o 
  -6   5   4     1763.46     1790.74     28.63 o 
  -5   5   4        0.58        2.22      4.94 o 
  -4   5   4      375.35      380.12     11.18 o 
  -3   5   4       22.25       18.06      4.89 o 
  -2   5   4      178.15      164.77     11.74 o 
  -1   5   4      272.33      287.29      9.52 o 
   0   5   4       50.93       46.46      5.16 o 
   1   5   4      498.07      502.17     15.59 o 
   2   5   4       51.55       51.00      5.20 o 
   3   5   4      598.44      583.80     18.01 o 
   4   5   4      656.64      633.64     14.76 o 
   5   5   4       16.14       16.18      6.43 o 
   6   5   4      109.42      105.06      9.18 o 
   7   5   4        0.08        0.78      5.43 o 
   8   5   4      107.29      117.77      9.90 o 
   9   5   4       62.47       62.27      6.50 o 
  10   5   4       11.44       12.82      5.25 o 
  11   5   4       21.36       21.02      5.94 o 
  12   5   4      104.80      108.88      8.95 o 
  13   5   4       15.95       16.11      5.88 o 
 -14   6   4      152.27      172.75     14.15 o 
 -13   6   4       58.02       56.09      9.74 o 
 -12   6   4       47.35       43.90      9.02 o 
 -11   6   4        2.37        8.44      7.27 o 
 -10   6   4        1.17        2.09      7.32 o 
  -9   6   4      408.97      445.01     17.61 o 
  -8   6   4       47.43       31.23      8.57 o 
  -7   6   4      232.64      221.08     19.77 o 
  -6   6   4      126.19      132.54     11.33 o 
  -5   6   4      236.67      229.94     10.30 o 
  -4   6   4       59.58       49.83      6.56 o 
  -3   6   4       17.02       19.76      5.28 o 
  -2   6   4      334.01      361.54     11.99 o 
  -1   6   4      421.98      437.32     11.09 o 
   0   6   4      122.66      113.56      6.69 o 
   1   6   4      207.62      218.77      9.43 o 
   2   6   4      613.61      672.09     14.83 o 
   3   6   4        5.91       10.77      4.73 o 
   4   6   4      198.17      191.09     24.48 o 
   5   6   4      241.19      247.39     13.08 o 
   6   6   4      100.78       97.04      9.74 o 
   7   6   4      115.14      116.79     10.45 o 
   8   6   4      103.96      102.24     14.15 o 
   9   6   4       89.44       82.12      9.72 o 
  10   6   4       19.44       16.55      6.20 o 
  11   6   4       10.82        4.47      8.95 o 
 -11   7   4       17.78       19.31      8.91 o 
 -10   7   4      100.72      102.11     11.58 o 
  -9   7   4      344.42      348.77     17.26 o 
  -8   7   4        4.17        9.23      7.97 o 
  -7   7   4       46.36       51.62      8.80 o 
  -6   7   4        9.38       10.28      7.52 o 
  -5   7   4      225.69      221.59     11.01 o 
  -4   7   4      183.61      185.50     10.30 o 
  -3   7   4      133.23      119.19      8.70 o 
  -2   7   4        3.25        4.07      4.89 o 
  -1   7   4       24.75       29.16      5.38 o 
   0   7   4       53.09       43.07      5.76 o 
   1   7   4       37.22       24.56      5.22 o 
   2   7   4        4.98        7.03      7.03 o 
   3   7   4       10.97       17.23      7.74 o 
   4   7   4       20.39       20.88      7.56 o 
   5   7   4       15.36       19.83      7.66 o 
   6   7   4      171.54      159.27     12.22 o 
   7   7   4       46.52       44.16      9.19 o 
   8   7   4       66.69       58.02      9.92 o 
  -6   8   4       13.20       11.61     11.36 o 
  -5   8   4        0.11       -1.13      9.15 o 
  -4   8   4       17.77       18.38      6.21 o 
  -3   8   4      344.46      352.39     12.40 o 
  -2   8   4        2.12       -0.32      6.09 o 
  -1   8   4        0.10       -2.58      5.70 o 
   0   8   4       67.97       72.22      8.47 o 
   1   8   4        9.14       12.56      7.21 o 
   2   8   4       45.86       39.39      7.60 o 
   3   8   4        7.19        4.42      7.33 o 
 -19   1   5        1.04       10.34      7.95 o 
 -18   1   5       74.97       74.33      7.37 o 
 -17   1   5      114.48      114.21      8.10 o 
 -16   1   5      420.20      457.95     13.25 o 
 -15   1   5      133.13      142.63     10.87 o 
 -14   1   5        1.32        0.98      3.42 o 
 -13   1   5       44.31       51.95      3.58 o 
 -12   1   5      182.73      171.97      4.74 o 
 -11   1   5      169.65      163.04      4.33 o 
 -10   1   5      443.35      432.76      6.35 o 
  -9   1   5      520.76      497.00      6.08 o 
  -8   1   5      942.65     1004.39      7.84 o 
  -7   1   5      298.52      293.93      6.08 o 
  -6   1   5      255.81      219.35      4.81 o 
  -5   1   5        7.65        2.08      1.88 o 
  -4   1   5      886.69      962.62      8.75 o 
  -3   1   5       35.58       43.81      1.56 o 
  -2   1   5     2343.75     2413.63     26.63 o 
  -1   1   5     1004.36      977.38      8.37 o 
   0   1   5      827.06      771.35      6.99 o 
   1   1   5      233.23      237.73      3.05 o 
   2   1   5      883.97      861.24     10.18 o 
   3   1   5     1095.82     1138.42      7.16 o 
   4   1   5     2194.03     2297.53     16.07 o 
   5   1   5       76.84      102.38      3.70 o 
   6   1   5        0.00        0.86      1.40 o 
   7   1   5        5.62        4.47      1.75 o 
   8   1   5      237.22      223.52      4.62 o 
   9   1   5     1098.71     1092.14     16.67 o 
  10   1   5      302.10      287.91      7.43 o 
  11   1   5      222.73      178.44      9.10 o 
  12   1   5      103.84      110.23      7.16 o 
  13   1   5       26.69       21.30      5.19 o 
  14   1   5       27.85       25.06      9.31 o 
  15   1   5      113.55      131.67     11.64 o 
  16   1   5       19.30       25.31      8.71 o 
 -19   2   5       19.06       19.68      8.09 o 
 -18   2   5      103.84      108.29      9.87 o 
 -17   2   5       37.70       37.36      7.03 o 
 -16   2   5       76.61       69.04      6.99 o 
 -15   2   5        5.29        1.94      6.31 o 
 -14   2   5      315.95      309.48     13.74 o 
 -13   2   5        0.34        0.38      3.43 o 
 -12   2   5       49.05       38.34      3.44 o 
 -11   2   5      312.50      325.03      7.78 o 
 -10   2   5       17.02       10.72      2.20 o 
  -9   2   5      656.08      663.40      7.34 o 
  -8   2   5        0.48       -0.03      2.71 o 
  -7   2   5      520.19      542.61      8.81 o 
  -6   2   5       80.78       87.80      4.20 o 
  -5   2   5      135.73      152.42      4.94 o 
  -4   2   5      121.85      108.52      4.41 o 
  -3   2   5       45.69       55.92      2.36 o 
  -2   2   5       24.40       36.13      2.58 o 
  -1   2   5      954.26      954.79     14.26 o 
   0   2   5      334.84      341.48      4.52 o 
   1   2   5     1728.71     1993.42     11.72 o 
   2   2   5      227.36      251.44      5.77 o 
   3   2   5      455.65      508.73      6.58 o 
   4   2   5       24.13       30.85      2.63 o 
   5   2   5       75.91       58.35      3.37 o 
   6   2   5        0.01        0.60      1.00 o 
   7   2   5       30.86       30.72      2.70 o 
   8   2   5      154.46      140.52      4.21 o 
   9   2   5        2.22        2.73      2.55 o 
  10   2   5       59.10       60.39      4.07 o 
  11   2   5      144.18      152.36      8.29 o 
  12   2   5       44.25       53.99      6.40 o 
  13   2   5       26.78       21.05      5.41 o 
  14   2   5        6.54        4.96      5.72 o 
  15   2   5        0.88        0.54      8.13 o 
  16   2   5      184.86      212.53     14.28 o 
 -18   3   5       49.04       57.60      8.09 o 
 -17   3   5      303.58      301.56     18.31 o 
 -16   3   5       46.22       39.43      8.09 o 
 -15   3   5       27.18       25.04      7.00 o 
 -14   3   5       88.25       95.79      9.20 o 
 -13   3   5       27.33       20.66      6.46 o 
 -12   3   5      110.74      113.66      6.52 o 
 -11   3   5      688.86      656.76     15.92 o 
 -10   3   5      594.65      577.12     12.84 o 
  -9   3   5       34.25       30.97      4.84 o 
  -8   3   5      303.43      300.45      9.66 o 
  -7   3   5      302.47      269.22     12.60 o 
  -6   3   5     1544.90     1580.50     17.34 o 
  -5   3   5       46.87       55.21      2.63 o 
  -4   3   5      930.57      987.79     11.95 o 
  -3   3   5       27.39       19.07      2.98 o 
  -2   3   5      163.97      170.74      4.97 o 
  -1   3   5     3911.94     4165.92     20.50 o 
   0   3   5      616.73      619.57      7.86 o 
   1   3   5        3.47        5.87      2.16 o 
   2   3   5      772.24      804.36      8.31 o 
   3   3   5       85.64       80.16      4.45 o 
   4   3   5      122.75      106.28      3.47 o 
   5   3   5      271.76      310.48      6.97 o 
   6   3   5       42.23       48.37      3.89 o 
   7   3   5      298.45      303.01      7.65 o 
   8   3   5      842.91      832.22     13.89 o 
   9   3   5        0.07        0.11      2.92 o 
  10   3   5       37.33       38.28      3.59 o 
  11   3   5      114.38      107.52      6.71 o 
  12   3   5        6.12        4.52      4.47 o 
  13   3   5      196.08      225.81      9.08 o 
  14   3   5       29.73       36.98      6.32 o 
  15   3   5        6.09        8.89      6.76 o 
 -17   4   5        7.30       13.89      7.03 o 
 -16   4   5       71.18       74.80      7.69 o 
 -15   4   5        4.81        9.62      5.71 o 
 -14   4   5       30.71       25.15      5.74 o 
 -13   4   5      223.84      214.39     10.24 o 
 -12   4   5        3.29        3.49      3.73 o 
 -11   4   5       19.07       13.81      3.91 o 
 -10   4   5      402.52      400.91      9.94 o 
  -9   4   5       35.85       39.79      4.67 o 
  -8   4   5      887.16      935.43     14.37 o 
  -7   4   5      148.19      139.67      6.31 o 
  -6   4   5        0.40       -0.57      4.13 o 
  -5   4   5       16.44       18.41      4.34 o 
  -4   4   5      503.12      514.59     11.51 o 
  -3   4   5      463.37      456.93     10.71 o 
  -2   4   5       14.32        9.53      3.79 o 
  -1   4   5       45.21       45.81      3.84 o 
   0   4   5      163.37      178.14      6.61 o 
   1   4   5      147.40      170.49      6.29 o 
   2   4   5      105.05      108.37      4.75 o 
   3   4   5       44.39       42.96      3.55 o 
   4   4   5       20.00       14.37      4.33 o 
   5   4   5        3.03        2.18      4.22 o 
   6   4   5      147.61      154.69      9.33 o 
   7   4   5      244.91      246.77      7.29 o 
   8   4   5      278.86      284.94      8.05 o 
   9   4   5       12.40        9.15      3.75 o 
  10   4   5       97.57       95.31      5.56 o 
  11   4   5       46.85       40.64      5.46 o 
  12   4   5        0.43       -0.09      4.61 o 
  13   4   5        0.18       -0.31      5.42 o 
  14   4   5        0.07        0.38      5.89 o 
 -15   5   5       27.00       36.53      6.88 o 
 -14   5   5      103.06      102.49      8.20 o 
 -13   5   5       33.82       24.55      6.07 o 
 -12   5   5      221.81      220.25      8.69 o 
 -11   5   5      171.72      189.72     13.57 o 
 -10   5   5       42.19       45.08      5.12 o 
  -9   5   5       67.95       68.04      6.55 o 
  -8   5   5        4.56        4.29      4.88 o 
  -7   5   5       31.08       29.43      6.97 o 
  -6   5   5      433.10      453.68     23.68 o 
  -5   5   5       32.15       29.78      5.40 o 
  -4   5   5      638.22      634.13     14.02 o 
  -3   5   5       53.22       51.01      5.55 o 
  -2   5   5       10.22        5.50      4.21 o 
  -1   5   5      171.31      176.59      6.86 o 
   0   5   5      222.10      231.95     12.66 o 
   1   5   5       29.92       18.87      4.43 o 
   2   5   5      189.84      177.60      7.36 o 
   3   5   5      186.48      198.88      7.65 o 
   4   5   5       34.31       50.86      7.25 o 
   5   5   5       26.54       35.23      6.51 o 
   6   5   5      114.48       90.74      7.06 o 
   7   5   5        5.16        4.04      4.80 o 
   8   5   5      235.91      243.80     10.67 o 
   9   5   5       93.99       99.48      6.68 o 
  10   5   5       72.93       79.73      6.39 o 
  11   5   5      117.95      131.10      9.36 o 
  12   5   5       45.10       39.63      6.82 o 
 -13   6   5      367.42      404.66     18.79 o 
 -12   6   5       11.73       10.04      8.04 o 
 -11   6   5        8.85        5.64      5.89 o 
 -10   6   5      172.26      178.83      9.68 o 
  -9   6   5       57.54       35.19      8.67 o 
  -8   6   5      229.92      211.26     18.13 o 
  -7   6   5        8.07        4.01      6.58 o 
  -6   6   5        1.00        2.83      5.87 o 
  -5   6   5      148.64      159.67      8.89 o 
  -4   6   5      283.74      268.73     10.77 o 
  -3   6   5      138.16      137.35     10.60 o 
  -2   6   5       17.68       13.28      4.12 o 
  -1   6   5        0.11       -0.25      4.09 o 
   0   6   5        0.21       -0.54      4.11 o 
   1   6   5       58.41       65.69      6.18 o 
   2   6   5       12.08        8.59      6.44 o 
   3   6   5       54.25       46.08      7.57 o 
   4   6   5        8.85       10.23      6.55 o 
   5   6   5       16.21        9.81      6.61 o 
   6   6   5      448.87      480.77     17.80 o 
   7   6   5        5.38        9.62      5.46 o 
   8   6   5       47.81       47.88      7.08 o 
   9   6   5        1.05       -0.41      6.22 o 
  10   6   5       16.62       15.75      5.98 o 
 -10   7   5        6.16       13.56      7.33 o 
  -9   7   5        1.26       -1.96      8.17 o 
  -8   7   5        1.73        1.40      7.45 o 
  -7   7   5      501.97      478.81     18.90 o 
  -6   7   5       45.11       46.06      8.42 o 
  -5   7   5      163.45      164.32      9.96 o 
  -4   7   5        1.17        0.43      5.98 o 
  -3   7   5        6.49        5.79      5.01 o 
  -2   7   5      191.93      188.64      8.66 o 
  -1   7   5       10.39       10.52      4.99 o 
   0   7   5      107.48      104.42      8.75 o 
   1   7   5        4.48        0.16      5.94 o 
   2   7   5       58.52       50.58      6.99 o 
   3   7   5       58.30       63.89     19.02 o 
   4   7   5        7.58        1.08      8.63 o 
   5   7   5       56.08       55.05      9.20 o 
   6   7   5        1.09       -1.39      8.29 o 
   7   7   5       41.27       29.01      8.68 o 
  -4   8   5       85.84      102.25      9.31 o 
  -3   8   5       29.89       23.95      7.61 o 
  -2   8   5       99.31       92.77      9.34 o 
  -1   8   5        1.11        0.27      7.50 o 
   0   8   5      161.02      163.57     11.10 o 
   1   8   5       10.15       11.19      7.42 o 
 -19   0   6      103.63      107.00     15.39 o 
 -18   0   6      307.27      309.59     22.74 o 
 -17   0   6       52.79       40.26     10.58 o 
 -16   0   6       62.84       82.29     13.78 o 
 -15   0   6      298.35      306.82     20.44 o 
 -14   0   6      273.18      267.39     10.80 o 
 -13   0   6      108.44      102.33      5.09 o 
 -12   0   6      932.22      975.53     15.67 o 
 -11   0   6        0.44       -0.50      2.71 o 
 -10   0   6       49.49       44.94      5.19 o 
  -9   0   6     1654.85     1656.53     21.59 o 
  -8   0   6      418.93      418.25     11.24 o 
  -7   0   6      284.63      352.66     10.18 o 
  -6   0   6      479.13      451.84     11.12 o 
  -5   0   6      818.94      684.37      7.57 o 
  -4   0   6     3948.72     4192.57     74.60 o 
  -3   0   6       14.63       10.15      1.51 o 
  -2   0   6      352.36      369.93     15.83 o 
  -1   0   6     1830.75     1714.58     20.23 o 
   0   0   6     1386.90     1332.03     21.69 o 
   1   0   6       45.91       32.69      2.80 o 
   2   0   6     1626.60     1688.83     17.98 o 
   3   0   6       71.37       98.30      3.48 o 
   4   0   6      748.57      764.42     11.90 o 
   5   0   6       73.24       91.70      4.13 o 
   6   0   6        4.37        7.04      2.51 o 
   7   0   6      138.27      147.26      5.42 o 
   8   0   6     1082.53     1108.96     25.90 o 
   9   0   6       74.68       64.97      4.44 o 
  10   0   6      925.32      908.96     24.98 o 
  11   0   6      954.73     1028.56     34.28 o 
  12   0   6        6.10        9.99      9.54 o 
  13   0   6      165.15      159.72     16.80 o 
  14   0   6       12.17        9.62     11.55 o 
  15   0   6       30.94       32.20     13.63 o 
 -19   1   6        0.16       -1.46      7.89 o 
 -18   1   6       38.01       34.95     10.95 o 
 -17   1   6        4.66        5.50      8.00 o 
 -16   1   6       56.43       46.30      6.00 o 
 -15   1   6       28.14       20.11      4.87 o 
 -14   1   6      136.90      125.73      9.85 o 
 -13   1   6      278.25      277.68      6.90 o 
 -12   1   6      324.00      315.86      7.37 o 
 -11   1   6       16.06       14.31      2.24 o 
 -10   1   6       10.83       12.87      1.95 o 
  -9   1   6      236.38      224.58      4.11 o 
  -8   1   6      581.66      569.24     12.09 o 
  -7   1   6       29.29       23.42      2.68 o 
  -6   1   6        6.19        4.11      2.26 o 
  -5   1   6     1927.80     2137.82     26.51 o 
  -4   1   6       28.86       30.06      2.01 o 
  -3   1   6     1136.55     1230.38     12.89 o 
  -2   1   6       80.73       83.94      2.09 o 
  -1   1   6        0.31        0.64      1.49 o 
   0   1   6      315.78      344.49      3.66 o 
   1   1   6      582.83      586.98      6.33 o 
   2   1   6      781.26      809.00     14.14 o 
   3   1   6      367.20      323.19      9.09 o 
   4   1   6     1374.63     1510.86     12.57 o 
   5   1   6        0.91        1.92      2.41 o 
   6   1   6        8.34        4.78      1.02 o 
   7   1   6        1.08        1.23      1.42 o 
   8   1   6       98.67       95.54      4.39 o 
   9   1   6        0.69       -0.85      2.67 o 
  10   1   6       19.83       16.36      2.97 o 
  11   1   6        8.73       11.68      4.88 o 
  12   1   6       66.76       68.15      9.34 o 
  13   1   6       72.89       83.85      9.60 o 
  14   1   6        2.81        3.10      7.24 o 
  15   1   6        6.08        6.85      7.91 o 
 -19   2   6       89.83       96.12     11.53 o 
 -18   2   6       17.98       21.46      8.06 o 
 -17   2   6       17.26       15.17      5.86 o 
 -16   2   6       11.95       15.43      9.41 o 
 -15   2   6       95.88       93.57      9.69 o 
 -14   2   6      226.74      200.17     11.51 o 
 -13   2   6      478.53      461.81     16.31 o 
 -12   2   6      397.57      414.37     12.08 o 
 -11   2   6       66.77       62.63      4.94 o 
 -10   2   6     3148.21     3360.69     23.30 o 
  -9   2   6      882.31      907.28     10.75 o 
  -8   2   6      306.00      293.78      6.40 o 
  -7   2   6       68.91       76.80      3.89 o 
  -6   2   6      921.33      911.93     14.16 o 
  -5   2   6       68.64       56.10      3.30 o 
  -4   2   6      142.57      126.30      4.14 o 
  -3   2   6      740.74      779.17     11.72 o 
  -2   2   6       16.45        8.97      1.70 o 
  -1   2   6      407.27      447.23      4.85 o 
   0   2   6     1363.87     1400.79     24.51 o 
   1   2   6      260.03      236.23      4.56 o 
   2   2   6      118.40      125.11      3.48 o 
   3   2   6      113.85      126.45      3.56 o 
   4   2   6      265.41      293.91      5.21 o 
   5   2   6      804.76      798.00     13.31 o 
   6   2   6      932.13      933.25     10.52 o 
   7   2   6       42.61       37.76      3.01 o 
   8   2   6        2.06        4.23      2.48 o 
   9   2   6     1030.61     1043.19     21.39 o 
  10   2   6      105.87      103.18      7.24 o 
  11   2   6        6.52       13.41      5.04 o 
  12   2   6        9.54        8.68      5.21 o 
  13   2   6       17.81       18.82      8.28 o 
  14   2   6        1.51        4.50      9.77 o 
  15   2   6       51.05       70.03     10.08 o 
 -18   3   6       32.95       33.86      8.38 o 
 -17   3   6        3.37        5.65      7.37 o 
 -16   3   6       49.54       51.08      8.87 o 
 -15   3   6        3.67       -3.46      6.72 o 
 -14   3   6       36.13       44.31      7.43 o 
 -13   3   6        8.13        5.06      4.26 o 
 -12   3   6      130.24      133.93      7.10 o 
 -11   3   6        6.42        4.29      4.06 o 
 -10   3   6       22.49       29.35      4.77 o 
  -9   3   6      835.28      824.97     14.82 o 
  -8   3   6      176.62      180.08      6.44 o 
  -7   3   6       11.89        9.00      3.56 o 
  -6   3   6       32.93       30.73      3.95 o 
  -5   3   6      676.25      718.51     15.39 o 
  -4   3   6      750.04      784.64     18.74 o 
  -3   3   6      569.90      586.67     13.40 o 
  -2   3   6     1796.66     1836.14     22.02 o 
  -1   3   6        0.03        0.70      1.52 o 
   0   3   6      391.26      423.55      6.98 o 
   1   3   6        0.16        0.96      1.65 o 
   2   3   6      291.81      269.10      4.32 o 
   3   3   6        1.51        2.17      2.70 o 
   4   3   6       47.56       44.78      3.37 o 
   5   3   6        1.56        0.46      2.80 o 
   6   3   6      172.03      174.15      5.34 o 
   7   3   6      112.09      122.02      4.85 o 
   8   3   6       82.08       76.95      4.27 o 
   9   3   6       77.64       71.46      4.23 o 
  10   3   6      110.52      100.41      5.41 o 
  11   3   6       92.08       81.11      6.10 o 
  12   3   6        0.88       -3.20      4.63 o 
  13   3   6        6.62        6.55      6.16 o 
  14   3   6       60.56       55.94      9.69 o 
 -17   4   6        5.92       10.84      8.12 o 
 -16   4   6      306.37      303.17     15.62 o 
 -15   4   6      236.74      255.35     14.27 o 
 -14   4   6        2.85       -0.35      6.84 o 
 -13   4   6       40.82       46.82      7.55 o 
 -12   4   6       25.14       15.68      4.68 o 
 -11   4   6      232.54      197.70      8.99 o 
 -10   4   6       48.01       48.08      5.01 o 
  -9   4   6        2.58        2.72      3.98 o 
  -8   4   6      658.62      639.48     13.62 o 
  -7   4   6       17.00       14.07      4.10 o 
  -6   4   6       67.62       49.85      5.32 o 
  -5   4   6      466.23      454.11     11.08 o 
  -4   4   6      286.05      281.02      7.93 o 
  -3   4   6       63.09       67.72      4.75 o 
  -2   4   6        0.40       -1.62      3.11 o 
  -1   4   6       22.61       19.29      2.26 o 
   0   4   6      575.27      556.81      9.57 o 
   1   4   6     1284.64     1423.05     24.80 o 
   2   4   6        1.88        0.18      2.70 o 
   3   4   6      817.56      838.04     25.13 o 
   4   4   6        1.76        0.93      3.61 o 
   5   4   6      199.14      192.55      7.11 o 
   6   4   6      798.03      896.21     17.07 o 
   7   4   6        6.10        4.44      3.61 o 
   8   4   6       23.25       18.64      3.93 o 
   9   4   6        0.93        6.20      3.26 o 
  10   4   6      264.88      255.51      8.62 o 
  11   4   6      199.03      199.20      8.86 o 
  12   4   6       35.08       38.23      5.83 o 
  13   4   6        0.32        1.10      5.88 o 
 -15   5   6      283.08      305.47     16.48 o 
 -14   5   6        6.50        8.35      6.21 o 
 -13   5   6       49.26       57.16      7.26 o 
 -12   5   6      163.01      156.88      7.74 o 
 -11   5   6       12.14       17.29      4.66 o 
 -10   5   6        7.84       11.37      4.47 o 
  -9   5   6       47.48       37.95      5.82 o 
  -8   5   6        5.17        0.04      4.76 o 
  -7   5   6       15.23       14.84      5.12 o 
  -6   5   6      760.89      770.77     15.79 o 
  -5   5   6       82.17       73.86      6.56 o 
  -4   5   6      115.19      109.01      8.16 o 
  -3   5   6       26.88       26.41      4.35 o 
  -2   5   6      324.39      309.02      8.28 o 
  -1   5   6       80.93       83.88      4.86 o 
   0   5   6      261.61      278.69      7.56 o 
   1   5   6      179.84      165.47      8.38 o 
   2   5   6      143.08      146.82      8.05 o 
   3   5   6      123.77      109.91      7.26 o 
   4   5   6     1162.22     1267.09     22.25 o 
   5   5   6      237.64      244.87     10.12 o 
   6   5   6       32.07       29.03      5.40 o 
   7   5   6        5.09        6.86      4.32 o 
   8   5   6      513.64      528.73     12.67 o 
   9   5   6       13.24       12.53      4.79 o 
  10   5   6        0.38        2.10      5.12 o 
  11   5   6       38.08       33.07      6.63 o 
 -13   6   6       17.87       10.55      8.24 o 
 -12   6   6        0.09        4.10      7.62 o 
 -11   6   6       58.10       52.31      7.02 o 
 -10   6   6      333.62      360.21     13.10 o 
  -9   6   6      220.42      226.57     10.86 o 
  -8   6   6      318.46      300.18     11.89 o 
  -7   6   6       64.50       50.60      6.65 o 
  -6   6   6       48.41       45.09      6.08 o 
  -5   6   6      264.23      228.02     10.07 o 
  -4   6   6       22.64       20.96      5.43 o 
  -3   6   6        5.55        4.97      4.94 o 
  -2   6   6      100.11       98.03      6.17 o 
  -1   6   6        1.05       -2.88      5.04 o 
   0   6   6      125.48      127.45      8.22 o 
   1   6   6       67.54       75.48      7.60 o 
   2   6   6       97.37      100.64      7.78 o 
   3   6   6      110.12      118.36      8.32 o 
   4   6   6       61.47       78.29      7.57 o 
   5   6   6      293.31      320.89     12.21 o 
   6   6   6       13.25       12.32      5.87 o 
   7   6   6      458.37      500.09     15.18 o 
   8   6   6       90.74       79.93      6.72 o 
   9   6   6      145.17      143.21      8.31 o 
 -10   7   6       30.46       26.23      8.43 o 
  -9   7   6       23.67       15.25      6.77 o 
  -8   7   6       64.23       59.45      7.26 o 
  -7   7   6        8.00        4.58      6.16 o 
  -6   7   6      177.90      194.10     12.63 o 
  -5   7   6      152.09      156.40      9.89 o 
  -4   7   6        5.33        3.12      5.95 o 
  -3   7   6       58.47       55.71      8.23 o 
  -2   7   6      172.00      174.88     10.26 o 
  -1   7   6      155.69      166.12      9.92 o 
   0   7   6        0.43        0.67      6.30 o 
   1   7   6        4.91        1.38      6.13 o 
   2   7   6       58.32       68.65      7.75 o 
   3   7   6        2.21        1.87      6.41 o 
   4   7   6        0.09       -3.72      6.26 o 
   5   7   6      178.00      178.72     10.52 o 
   6   7   6       14.73       11.46      7.41 o 
 -19   1   7      131.34      134.10     13.08 o 
 -18   1   7      301.47      344.05     16.98 o 
 -17   1   7      284.21      320.77     20.96 o 
 -16   1   7        2.41        6.33      7.22 o 
 -15   1   7        2.43        2.54      6.69 o 
 -14   1   7      385.36      387.73     15.66 o 
 -13   1   7      115.78      122.47      5.56 o 
 -12   1   7      298.88      315.84      7.34 o 
 -11   1   7      563.37      593.71     10.60 o 
 -10   1   7      148.78      150.25      5.28 o 
  -9   1   7      297.99      310.63      6.76 o 
  -8   1   7      867.98      905.95     10.70 o 
  -7   1   7        0.29        2.35      2.49 o 
  -6   1   7      387.86      416.12      6.99 o 
  -5   1   7      106.75       83.90      2.97 o 
  -4   1   7        1.36        4.56      1.06 o 
  -3   1   7      249.33      240.60      5.43 o 
  -2   1   7      623.01      629.57      6.83 o 
  -1   1   7      216.42      204.41      3.47 o 
   0   1   7        0.29       -0.07      1.26 o 
   1   1   7       15.71       11.56      1.48 o 
   2   1   7     1622.88     1595.47     15.47 o 
   3   1   7      297.87      284.11      4.83 o 
   4   1   7       32.52       26.80      3.03 o 
   5   1   7       24.35       21.73      2.97 o 
   6   1   7       72.11       59.98      4.93 o 
   7   1   7      442.38      466.73     11.04 o 
   8   1   7      587.69      620.49     11.93 o 
   9   1   7       24.27       30.40      4.22 o 
  10   1   7       26.32       23.32      5.09 o 
  11   1   7      500.51      529.17     18.79 o 
  12   1   7      218.89      251.01     14.18 o 
  13   1   7        0.03        2.59      7.40 o 
  14   1   7       18.21       19.26      7.95 o 
 -18   2   7       63.35       67.42     10.06 o 
 -17   2   7        8.38       13.45      7.01 o 
 -16   2   7       32.69       32.37      6.28 o 
 -15   2   7       80.57       81.45      7.30 o 
 -14   2   7        6.01        8.03      5.30 o 
 -13   2   7       50.29       47.88      3.94 o 
 -12   2   7       97.18      105.08      5.01 o 
 -11   2   7      222.42      212.02      6.36 o 
 -10   2   7      215.81      210.35      6.57 o 
  -9   2   7      279.40      285.61      8.97 o 
  -8   2   7        6.07        7.19      2.75 o 
  -7   2   7        2.31        1.71      2.60 o 
  -6   2   7        7.40        9.81      2.60 o 
  -5   2   7        0.03        0.20      2.40 o 
  -4   2   7      218.25      231.15      5.12 o 
  -3   2   7       13.64       19.70      2.10 o 
  -2   2   7      130.58      136.55      3.04 o 
  -1   2   7       28.42       31.00      1.81 o 
   0   2   7       47.56       49.13      1.83 o 
   1   2   7        5.84       11.40      1.89 o 
   2   2   7        1.17        1.51      1.87 o 
   3   2   7        5.92        4.09      1.10 o 
   4   2   7       39.82       39.41      2.76 o 
   5   2   7        2.47        5.65      2.35 o 
   6   2   7       13.16       11.50      2.44 o 
   7   2   7       14.20       14.57      2.90 o 
   8   2   7       41.03       42.13      3.97 o 
   9   2   7       44.27       35.26      3.82 o 
  10   2   7        3.95        4.41      3.75 o 
  11   2   7        5.07       12.20      7.11 o 
  12   2   7       64.06       71.85     12.94 o 
  13   2   7        4.30       20.64      8.14 o 
  14   2   7       23.92       31.76      9.04 o 
 -17   3   7      230.61      249.36     14.54 o 
 -16   3   7       43.21       38.70      8.06 o 
 -15   3   7       10.71        9.49      6.96 o 
 -14   3   7       44.69       45.40      7.97 o 
 -13   3   7       17.29       17.89      4.64 o 
 -12   3   7      425.57      419.02      9.87 o 
 -11   3   7        0.15        2.66      3.50 o 
 -10   3   7       19.38       30.81      4.05 o 
  -9   3   7      216.07      214.89      7.32 o 
  -8   3   7     1388.88     1477.10     17.05 o 
  -7   3   7      206.70      201.14      8.41 o 
  -6   3   7      177.55      166.72      5.57 o 
  -5   3   7        4.59        2.25      3.11 o 
  -4   3   7      296.71      259.57      4.62 o 
  -3   3   7      732.61      724.79     10.43 o 
  -2   3   7      363.86      350.39      6.95 o 
  -1   3   7      557.30      579.67      9.78 o 
   0   3   7      233.97      209.93      5.14 o 
   1   3   7      749.59      777.16      9.73 o 
   2   3   7      729.58      721.29      9.65 o 
   3   3   7       45.23       53.16      3.69 o 
   4   3   7      431.31      462.80      9.36 o 
   5   3   7        7.93        6.79      2.67 o 
   6   3   7       65.72       74.80      3.83 o 
   7   3   7      221.50      219.05      6.38 o 
   8   3   7      279.87      266.02      8.40 o 
   9   3   7        4.87        5.56      3.06 o 
  10   3   7      102.27       97.85      6.39 o 
  11   3   7       14.13       15.86      5.81 o 
  12   3   7        0.14       -0.21      7.24 o 
  13   3   7      142.44      135.93     13.58 o 
 -16   4   7        8.46        9.20      7.95 o 
 -15   4   7       16.01       17.71      7.01 o 
 -14   4   7       47.53       35.73      7.47 o 
 -13   4   7      192.30      195.51     12.46 o 
 -12   4   7        3.71        1.47      4.42 o 
 -11   4   7       23.86       24.34      5.31 o 
 -10   4   7      244.00      255.10      9.83 o 
  -9   4   7       51.55       41.82      6.92 o 
  -8   4   7      102.56       91.92      5.74 o 
  -7   4   7        0.38       -0.49      4.37 o 
  -6   4   7      228.88      227.86      8.61 o 
  -5   4   7      491.61      484.05     11.55 o 
  -4   4   7      403.94      435.08     13.60 o 
  -3   4   7       30.73       28.82      3.04 o 
  -2   4   7     1155.36     1193.74     10.41 o 
  -1   4   7        0.69        0.25      2.32 o 
   0   4   7      117.29      108.03      3.79 o 
   1   4   7       56.75       43.55      4.23 o 
   2   4   7       19.09       16.92      3.76 o 
   3   4   7       12.21        6.78      3.70 o 
   4   4   7      284.07      281.01      8.19 o 
   5   4   7        0.34        5.36      3.57 o 
   6   4   7       17.89       19.67      3.95 o 
   7   4   7      132.83      128.70      6.55 o 
   8   4   7      150.25      148.82      5.79 o 
   9   4   7        0.98       -1.05      3.89 o 
  10   4   7        4.11        4.14      5.84 o 
  11   4   7       20.58       14.70      6.11 o 
  12   4   7        4.10        8.18      7.22 o 
 -15   5   7        4.33        1.04      7.23 o 
 -14   5   7       40.49       44.37      7.17 o 
 -13   5   7      198.58      206.93     11.07 o 
 -12   5   7       39.67       46.30      5.41 o 
 -11   5   7       29.78       27.16      5.02 o 
 -10   5   7        1.28       -2.75      5.07 o 
  -9   5   7      167.85      164.58      8.82 o 
  -8   5   7       53.54       48.70      6.12 o 
  -7   5   7      101.40       97.03      7.18 o 
  -6   5   7       51.39       58.44      6.17 o 
  -5   5   7       20.14       15.76      4.52 o 
  -4   5   7        0.37       -2.68      3.72 o 
  -3   5   7        0.41       -1.41      3.81 o 
  -2   5   7       98.30      109.08      5.26 o 
  -1   5   7      193.01      189.67      7.57 o 
   0   5   7        2.77        0.43      3.93 o 
   1   5   7      116.42      121.52      7.40 o 
   2   5   7       56.82       61.42      6.23 o 
   3   5   7      159.33      166.63      7.08 o 
   4   5   7        2.65        2.01      3.99 o 
   5   5   7       37.88       32.63      4.66 o 
   6   5   7       24.99       22.70      4.78 o 
   7   5   7      109.64      120.47      9.02 o 
   8   5   7      117.01      124.83      8.82 o 
   9   5   7        8.26        6.44      6.10 o 
  10   5   7        4.87       -0.62      8.23 o 
 -12   6   7       41.20       39.24      6.86 o 
 -11   6   7        0.02        1.89      6.35 o 
 -10   6   7      100.04      101.51      8.22 o 
  -9   6   7        4.53        9.43      5.54 o 
  -8   6   7      151.79      144.39      9.07 o 
  -7   6   7        3.57        3.41      5.46 o 
  -6   6   7       69.94       82.92      7.26 o 
  -5   6   7      109.53      105.00      7.46 o 
  -4   6   7        1.70        0.17      4.59 o 
  -3   6   7       69.41       69.62      5.97 o 
  -2   6   7        0.14        0.30      4.45 o 
  -1   6   7       14.84       18.07      4.66 o 
   0   6   7       29.37       28.26      5.03 o 
   1   6   7        6.45        7.71      4.58 o 
   2   6   7       57.48       59.50      6.69 o 
   3   6   7       21.72       22.68      5.87 o 
   4   6   7       57.82       63.86      7.24 o 
   5   6   7        0.28       -0.68      5.90 o 
   6   6   7      254.37      267.80     11.95 o 
   7   6   7       60.26       50.02      6.97 o 
   8   6   7        0.39       -0.26      6.93 o 
  -8   7   7       30.94       40.17      7.02 o 
  -7   7   7      115.19      104.05      8.59 o 
  -6   7   7        3.78        1.60      8.39 o 
  -5   7   7       32.27       26.22      8.75 o 
  -4   7   7       56.39       60.51      6.59 o 
  -3   7   7      162.64      158.79      8.79 o 
  -2   7   7      139.24      139.09      8.24 o 
  -1   7   7       77.67       66.06      6.62 o 
   0   7   7       23.84       23.79      5.83 o 
   1   7   7       92.42      100.87      7.61 o 
   2   7   7        4.93        6.41      6.37 o 
   3   7   7       60.64       55.45      7.85 o 
   4   7   7      117.05      112.05     12.23 o 
 -18   0   8        0.53        3.50     11.83 o 
 -17   0   8      178.20      215.73     19.84 o 
 -16   0   8      458.36      499.19     27.22 o 
 -15   0   8       20.80       21.06     11.48 o 
 -14   0   8      175.42      176.20     16.23 o 
 -13   0   8      687.69      706.24     17.08 o 
 -12   0   8      230.15      246.47     10.91 o 
 -11   0   8       35.12       31.64      5.73 o 
 -10   0   8      822.09      805.25     17.80 o 
  -9   0   8       43.52       47.56      6.25 o 
  -8   0   8      378.27      403.72     15.99 o 
  -7   0   8       18.42       26.00      3.02 o 
  -6   0   8      198.06      240.98     10.63 o 
  -5   0   8      195.96      171.20     12.70 o 
  -4   0   8      984.54     1135.57     19.18 o 
  -3   0   8       63.53       44.27      5.64 o 
  -2   0   8      755.25      822.76     12.38 o 
  -1   0   8      826.24      873.57     25.18 o 
   0   0   8      723.53      736.74     15.16 o 
   1   0   8     1432.50     1463.01     21.53 o 
   2   0   8      722.74      670.25     26.08 o 
   3   0   8     2548.26     2600.21     29.99 o 
   4   0   8      683.09      708.29     16.58 o 
   5   0   8       14.50       15.71      5.51 o 
   6   0   8      131.79      113.83     10.30 o 
   7   0   8       70.51       53.15     11.59 o 
   8   0   8      115.27      118.99      8.82 o 
   9   0   8      384.39      391.32     23.40 o 
  10   0   8      119.55       96.78     14.67 o 
  11   0   8      112.57       69.27     14.47 o 
  12   0   8        0.01        1.63     10.18 o 
  13   0   8        0.37        1.53     10.61 o 
  14   0   8        0.92        3.76     13.12 o 
 -18   1   8       28.98       37.99      8.66 o 
 -17   1   8        4.39        4.48      6.82 o 
 -16   1   8       26.23       29.05      8.18 o 
 -15   1   8       46.81       45.94      8.22 o 
 -14   1   8      137.98      133.14     10.69 o 
 -13   1   8      432.12      432.12      9.86 o 
 -12   1   8      276.37      287.89      8.18 o 
 -11   1   8     1364.47     1421.15     14.87 o 
 -10   1   8       15.32       15.69      3.34 o 
  -9   1   8      157.21      159.31      5.50 o 
  -8   1   8       54.58       46.96      3.63 o 
  -7   1   8       34.16       31.43      3.20 o 
  -6   1   8      111.91      107.32      4.27 o 
  -5   1   8      297.09      295.07      5.47 o 
  -4   1   8       22.80       22.86      1.52 o 
  -3   1   8        9.69        8.16      1.46 o 
  -2   1   8        0.52        0.59      1.49 o 
  -1   1   8       13.85       14.77      1.49 o 
   0   1   8      212.67      180.49      4.35 o 
   1   1   8        0.00        0.57      1.00 o 
   2   1   8        0.99       -0.19      2.68 o 
   3   1   8       69.74       72.26      3.93 o 
   4   1   8       16.54        9.81      2.84 o 
   5   1   8      172.97      168.46      5.43 o 
   6   1   8       53.89       47.45      3.74 o 
   7   1   8      645.51      675.85     19.49 o 
   8   1   8      535.25      516.32     11.12 o 
   9   1   8      139.12      121.32      6.25 o 
  10   1   8       25.47       25.11      7.69 o 
  11   1   8       54.00       56.45      8.83 o 
  12   1   8        8.15       18.73      7.93 o 
  13   1   8        3.69        2.62      7.98 o 
 -18   2   8       30.92       35.97      8.86 o 
 -17   2   8       66.26       73.34     10.67 o 
 -16   2   8       57.00       63.78      8.88 o 
 -15   2   8      147.06      148.63     10.22 o 
 -14   2   8       11.47        3.43      5.36 o 
 -13   2   8       18.18       16.22      3.44 o 
 -12   2   8       46.89       41.97      4.02 o 
 -11   2   8      177.75      167.56      7.98 o 
 -10   2   8     1378.81     1345.75     20.69 o 
  -9   2   8      110.83      107.92      5.07 o 
  -8   2   8        7.52        8.48      3.17 o 
  -7   2   8      540.03      557.10      9.12 o 
  -6   2   8     1416.67     1460.64     23.73 o 
  -5   2   8      572.56      573.29      8.11 o 
  -4   2   8       72.71       61.16      3.42 o 
  -3   2   8      346.82      337.29      6.80 o 
  -2   2   8      738.87      694.22      6.69 o 
  -1   2   8       76.41       65.68      2.25 o 
   0   2   8      451.58      450.41      5.15 o 
   1   2   8      352.95      342.15      5.01 o 
   2   2   8       71.77       68.26      3.10 o 
   3   2   8       35.19       28.60      2.55 o 
   4   2   8      212.20      220.26      7.17 o 
   5   2   8        5.90        5.09      3.16 o 
   6   2   8       32.22       28.90      3.74 o 
   7   2   8       19.14       15.21      3.48 o 
   8   2   8       91.62       92.29      7.76 o 
   9   2   8      372.39      349.01     10.31 o 
  10   2   8       27.58       53.56      8.62 o 
  11   2   8        0.07        2.69      7.46 o 
  12   2   8       29.30       29.77      8.66 o 
  13   2   8       24.56       17.60      8.95 o 
 -17   3   8      295.65      307.74     16.46 o 
 -16   3   8       46.43       58.45      7.35 o 
 -15   3   8       22.31       24.20      6.28 o 
 -14   3   8      145.90      140.23      9.09 o 
 -13   3   8       75.55       75.77      5.85 o 
 -12   3   8      172.69      177.12      6.55 o 
 -11   3   8       81.77       75.31      4.38 o 
 -10   3   8      308.55      319.64      7.60 o 
  -9   3   8        4.27        4.68      3.11 o 
  -8   3   8       63.45       71.08      4.24 o 
  -7   3   8      156.74      170.10      5.92 o 
  -6   3   8      173.07      167.46      5.76 o 
  -5   3   8       23.08       24.48      3.54 o 
  -4   3   8      181.56      199.10      6.33 o 
  -3   3   8      164.55      140.26      3.67 o 
  -2   3   8       20.04       20.27      1.91 o 
  -1   3   8       40.30       35.16      2.02 o 
   0   3   8      227.43      235.75      4.97 o 
   1   3   8      236.59      256.10      5.87 o 
   2   3   8     1368.84     1418.91     13.57 o 
   3   3   8        0.10       -0.64      3.19 o 
   4   3   8       66.74       64.56      4.23 o 
   5   3   8       21.17       16.97      3.41 o 
   6   3   8       41.01       41.06      3.86 o 
   7   3   8       13.99       11.55      3.37 o 
   8   3   8        1.60        2.71      3.23 o 
   9   3   8        1.65        2.24      4.32 o 
  10   3   8        6.29        0.40      7.37 o 
  11   3   8        3.09       -2.08      7.56 o 
  12   3   8       27.42       46.27      9.58 o 
 -16   4   8      194.41      231.99     14.54 o 
 -15   4   8       16.99       21.73      7.75 o 
 -14   4   8       11.37       14.40      6.57 o 
 -13   4   8        4.58        5.58      5.25 o 
 -12   4   8      179.54      184.02     10.43 o 
 -11   4   8      176.41      186.99      9.65 o 
 -10   4   8        2.85        5.90      4.70 o 
  -9   4   8      142.44      126.78      7.62 o 
  -8   4   8       46.70       43.49      4.31 o 
  -7   4   8      351.39      349.35     12.75 o 
  -6   4   8       89.16       97.31      4.85 o 
  -5   4   8       67.27       59.81      4.02 o 
  -4   4   8       11.26       12.51      2.93 o 
  -3   4   8      930.40      941.42     12.36 o 
  -2   4   8       16.07       16.75      3.79 o 
  -1   4   8     1296.82     1369.06     12.80 o 
   0   4   8      524.34      521.94      9.55 o 
   1   4   8        2.60       -0.02      3.11 o 
   2   4   8      155.74      136.13      6.89 o 
   3   4   8      446.67      461.66     10.83 o 
   4   4   8        0.59        0.69      4.64 o 
   5   4   8      137.69      158.94      8.25 o 
   6   4   8       97.72       91.65      6.22 o 
   7   4   8      230.55      220.02      7.83 o 
   8   4   8       76.94       75.02      5.44 o 
   9   4   8       21.98       34.39      5.27 o 
  10   4   8        4.42        9.31      6.31 o 
  11   4   8       14.15       17.57      8.70 o 
 -14   5   8       80.50       72.35      7.90 o 
 -13   5   8       40.22       38.66      7.12 o 
 -12   5   8       44.95       44.69      5.78 o 
 -11   5   8       13.00       11.19      5.59 o 
 -10   5   8       19.97       19.66      5.40 o 
  -9   5   8        5.25        7.08      5.08 o 
  -8   5   8      171.27      171.28      8.77 o 
  -7   5   8      126.41      133.67      8.18 o 
  -6   5   8       12.10       11.84      4.65 o 
  -5   5   8        8.42        8.66      4.35 o 
  -4   5   8      265.82      248.49      9.10 o 
  -3   5   8       30.38       30.87      4.64 o 
  -2   5   8       36.52       27.23      4.54 o 
  -1   5   8       61.97       58.10      5.24 o 
   0   5   8       38.19       35.06      5.95 o 
   1   5   8        0.11       -2.74      3.96 o 
   2   5   8        6.35        0.43      4.60 o 
   3   5   8        4.33        6.97      4.94 o 
   4   5   8      591.57      623.55     18.36 o 
   5   5   8      242.34      270.92     11.02 o 
   6   5   8        0.01        0.38      5.44 o 
   7   5   8       22.91       20.51      5.78 o 
   8   5   8      105.86       98.97      7.21 o 
   9   5   8       13.03       20.66      6.79 o 
 -11   6   8       48.32       53.35      7.14 o 
 -10   6   8       43.68       44.76      6.59 o 
  -9   6   8       33.27       27.93      5.91 o 
  -8   6   8        0.55        1.49      5.74 o 
  -7   6   8       14.85       14.24      5.32 o 
  -6   6   8      194.70      200.49     12.73 o 
  -5   6   8       68.20       67.15      9.24 o 
  -4   6   8        3.59        2.56      4.60 o 
  -3   6   8      299.05      283.31     12.00 o 
  -2   6   8       12.27       15.20      5.81 o 
  -1   6   8       91.57      119.05      8.59 o 
   0   6   8        0.40       -0.17      5.63 o 
   1   6   8       15.93        9.37      6.02 o 
   2   6   8        0.89        1.35      5.83 o 
   3   6   8       27.44       19.41      7.26 o 
   4   6   8      202.79      203.44     13.94 o 
   5   6   8       82.27       81.30      7.96 o 
   6   6   8        7.50        0.99      6.66 o 
  -7   7   8       18.05        9.08     12.82 o 
  -6   7   8        6.38        6.34      8.75 o 
  -5   7   8      104.43      112.19     10.87 o 
  -4   7   8        6.71        9.58      6.94 o 
  -3   7   8        0.02       -1.13      7.28 o 
  -2   7   8      206.65      210.45     11.78 o 
  -1   7   8        2.30        0.32      7.29 o 
   0   7   8       67.19       64.80      8.24 o 
   1   7   8        0.43       -1.23      6.89 o 
   2   7   8      265.97      274.35     13.09 o 
 -18   1   9       69.82       74.58     14.84 o 
 -17   1   9       28.16       22.93      7.95 o 
 -16   1   9      224.98      232.45     14.54 o 
 -15   1   9        2.23        3.54      7.01 o 
 -14   1   9      363.60      351.06     15.60 o 
 -13   1   9       12.16       13.13      4.06 o 
 -12   1   9       79.77       74.94      6.40 o 
 -11   1   9        6.73        6.82      3.83 o 
 -10   1   9      908.09      978.88     20.60 o 
  -9   1   9      804.93      824.28     11.41 o 
  -8   1   9       83.36       89.19      4.51 o 
  -7   1   9       90.86       92.50      4.42 o 
  -6   1   9        6.44        4.07      2.61 o 
  -5   1   9      289.75      280.55      6.01 o 
  -4   1   9      414.50      432.87      6.82 o 
  -3   1   9      378.62      397.76      5.96 o 
  -2   1   9        0.64        0.67      1.11 o 
  -1   1   9       17.97       18.53      4.05 o 
   0   1   9      638.62      646.51     10.85 o 
   1   1   9        5.55        2.82      3.45 o 
   2   1   9      644.76      635.55     11.40 o 
   3   1   9        4.36        3.32      2.83 o 
   4   1   9       88.34       91.77      4.44 o 
   5   1   9       56.61       49.18      4.88 o 
   6   1   9       63.51       69.68      5.37 o 
   7   1   9      168.29      175.30      7.33 o 
   8   1   9       90.50       87.16      7.75 o 
   9   1   9      130.22      110.20      6.43 o 
  10   1   9      142.36      176.27     12.41 o 
  11   1   9      137.03      144.90     15.82 o 
  12   1   9        3.62       11.11      9.72 o 
 -17   2   9       21.88       13.10      7.47 o 
 -16   2   9       37.53       34.36      8.67 o 
 -15   2   9        8.26        7.35      5.75 o 
 -14   2   9      192.81      192.32      9.86 o 
 -13   2   9       35.54       30.69      4.15 o 
 -12   2   9        4.31        3.59      3.38 o 
 -11   2   9       23.23       28.81      3.75 o 
 -10   2   9      143.71      130.71      5.56 o 
  -9   2   9       10.68        7.48      3.28 o 
  -8   2   9       11.60       11.75      3.16 o 
  -7   2   9       92.95       90.96      4.68 o 
  -6   2   9       15.40       18.17      3.27 o 
  -5   2   9      119.88      114.35      4.63 o 
  -4   2   9       88.54       81.23      4.30 o 
  -3   2   9        2.36        4.17      2.03 o 
  -2   2   9      375.49      353.26      6.10 o 
  -1   2   9        0.84       -0.41      2.45 o 
   0   2   9       74.18       66.75      3.96 o 
   1   2   9      238.06      250.79      5.95 o 
   2   2   9      255.06      266.33      7.01 o 
   3   2   9       16.69       18.19      3.41 o 
   4   2   9       26.91       20.28      3.42 o 
   5   2   9       24.53       21.58      3.46 o 
   6   2   9       54.87       49.94      5.08 o 
   7   2   9       56.02       54.11      5.37 o 
   8   2   9        1.12        4.83      4.06 o 
   9   2   9       15.91       13.61      5.79 o 
  10   2   9       13.24       11.48      7.30 o 
  11   2   9       83.74       90.80     10.66 o 
  12   2   9       18.84       19.12      8.96 o 
 -16   3   9       22.83       24.65      6.27 o 
 -15   3   9      275.43      275.63     11.93 o 
 -14   3   9       84.26       76.16      7.48 o 
 -13   3   9      224.40      226.45      7.66 o 
 -12   3   9       37.68       43.65      4.56 o 
 -11   3   9       87.97       79.62      5.20 o 
 -10   3   9       84.36       95.29      5.33 o 
  -9   3   9       70.53       67.14      4.29 o 
  -8   3   9      595.57      566.56      9.83 o 
  -7   3   9       15.68       12.40      3.21 o 
  -6   3   9      713.92      657.66     11.46 o 
  -5   3   9       31.13       33.02      3.61 o 
  -4   3   9       22.96       21.72      3.13 o 
  -3   3   9        5.88        3.40      2.25 o 
  -2   3   9       11.70       12.92      3.82 o 
  -1   3   9       12.05        6.15      2.73 o 
   0   3   9      352.93      359.94      7.10 o 
   1   3   9      489.03      513.25      8.46 o 
   2   3   9       11.01        6.33      3.62 o 
   3   3   9      266.25      230.87      7.20 o 
   4   3   9       57.57       53.75      4.21 o 
   5   3   9       81.12       92.54      6.59 o 
   6   3   9      163.78      176.02      6.18 o 
   7   3   9      110.74      107.92      5.80 o 
   8   3   9       13.64       11.13      4.44 o 
   9   3   9        5.25        2.11      5.52 o 
  10   3   9      253.44      270.86     32.25 o 
  11   3   9        6.63        4.91      9.12 o 
 -15   4   9       74.47       67.28      7.95 o 
 -14   4   9        2.01       -1.32      5.99 o 
 -13   4   9        6.89        8.23      4.89 o 
 -12   4   9      187.72      196.07      7.66 o 
 -11   4   9        4.70        5.88      3.80 o 
 -10   4   9       20.07       13.78      3.90 o 
  -9   4   9        7.48        4.99      3.60 o 
  -8   4   9        0.89        2.78      3.20 o 
  -7   4   9       11.52        9.76      3.21 o 
  -6   4   9       36.58       25.67      3.58 o 
  -5   4   9      117.57      120.61      6.05 o 
  -4   4   9       28.65       21.62      5.01 o 
  -3   4   9      132.12      138.24      7.78 o 
  -2   4   9       42.44       41.71      5.01 o 
  -1   4   9      121.75      109.74      6.33 o 
   0   4   9       34.41       40.99      4.92 o 
   1   4   9       27.49       25.17      3.52 o 
   2   4   9        7.25        7.93      3.73 o 
   3   4   9       61.65       60.52      5.03 o 
   4   4   9      311.87      339.89     12.36 o 
   5   4   9       29.56       24.05      4.23 o 
   6   4   9       49.88       52.36      5.46 o 
   7   4   9        2.43       -0.82      4.64 o 
   8   4   9        1.02        0.17      4.42 o 
   9   4   9       10.12        9.04      6.28 o 
 -13   5   9        8.93        4.28      5.66 o 
 -12   5   9        4.68        5.42      4.81 o 
 -11   5   9        9.73        6.00      4.88 o 
 -10   5   9      139.84      150.66     10.09 o 
  -9   5   9      100.43       99.82      7.60 o 
  -8   5   9        8.67        6.15      5.11 o 
  -7   5   9       17.71       22.34      5.27 o 
  -6   5   9       20.06       17.14      6.60 o 
  -5   5   9      113.02      123.53      9.54 o 
  -4   5   9       68.73       66.42     10.94 o 
  -3   5   9      190.24      201.11      9.89 o 
  -2   5   9      163.90      162.32      9.11 o 
  -1   5   9       22.21       27.19      6.10 o 
   0   5   9      261.66      296.54     11.44 o 
   1   5   9      141.07      149.31      8.65 o 
   2   5   9       12.74        8.90      5.36 o 
   3   5   9       11.34        9.36      7.90 o 
   4   5   9        9.12        8.14      5.38 o 
   5   5   9       41.73       46.19      5.52 o 
   6   5   9      121.59      121.28      9.42 o 
   7   5   9       20.93       22.98      5.67 o 
   8   5   9       35.16       26.22      6.71 o 
 -10   6   9        4.31       12.30      7.13 o 
  -9   6   9       10.54       15.01      8.17 o 
  -8   6   9        3.28        0.09      7.24 o 
  -7   6   9        1.07        0.00      7.45 o 
  -6   6   9      300.09      322.47     15.64 o 
  -5   6   9       76.22       64.28      8.62 o 
  -4   6   9        7.34        6.11      8.32 o 
  -3   6   9       55.36       51.40      7.71 o 
  -2   6   9      219.43      202.27     10.82 o 
  -1   6   9      196.04      217.59     11.27 o 
   0   6   9       59.37       69.70      7.81 o 
   1   6   9       11.00       15.27      6.46 o 
   2   6   9        3.38        5.97      6.35 o 
   3   6   9       48.52       38.27      7.03 o 
   4   6   9       59.41       71.60     18.85 o 
   5   6   9        9.30       11.68     12.61 o 
 -17   0  10       22.00       40.85     13.11 o 
 -16   0  10       13.79        6.60      9.98 o 
 -15   0  10       34.04       14.59     10.92 o 
 -14   0  10        0.39       -1.78     10.54 o 
 -13   0  10      136.99      135.98      9.77 o 
 -12   0  10     1172.73     1289.43     25.15 o 
 -11   0  10      824.46      860.63     20.75 o 
 -10   0  10        2.22        0.80      5.86 o 
  -9   0  10      528.45      596.36     24.45 o 
  -8   0  10        3.50        3.77      5.43 o 
  -7   0  10      186.48      168.45      9.96 o 
  -6   0  10      161.79      143.85      9.25 o 
  -5   0  10       17.18       27.25      5.79 o 
  -4   0  10        8.15        6.46      5.04 o 
  -3   0  10       11.24        9.66      5.11 o 
  -2   0  10     2082.56     2162.93     80.31 o 
  -1   0  10       94.32       92.11      7.26 o 
   0   0  10        2.64        3.86      5.35 o 
   1   0  10       63.49       59.34      7.22 o 
   2   0  10      993.07     1021.52     21.25 o 
   3   0  10       78.35       84.48      7.83 o 
   4   0  10       40.95       46.32      6.82 o 
   5   0  10       18.58       16.56      6.03 o 
   6   0  10      119.03      129.37      9.70 o 
   7   0  10     1454.58     1460.74    104.65 o 
   8   0  10       24.38       43.35      7.95 o 
   9   0  10       11.57       19.81     10.55 o 
  10   0  10       54.21       59.10     12.94 o 
  11   0  10       59.05       42.80     12.24 o 
 -17   1  10       51.22       59.38      9.25 o 
 -16   1  10        0.16        2.33      7.46 o 
 -15   1  10       32.36       29.16      9.58 o 
 -14   1  10      270.11      256.34     14.04 o 
 -13   1  10       32.11       31.95      4.72 o 
 -12   1  10        9.63        8.85      4.11 o 
 -11   1  10       39.50       39.89      4.95 o 
 -10   1  10        7.30        7.41      4.02 o 
  -9   1  10        2.75        2.34      3.87 o 
  -8   1  10       12.40       12.22      4.07 o 
  -7   1  10      369.67      379.77      9.64 o 
  -6   1  10       82.38       80.27      5.42 o 
  -5   1  10       65.34       60.08      4.94 o 
  -4   1  10      222.74      239.73      7.67 o 
  -3   1  10       12.04        6.03      3.02 o 
  -2   1  10        0.04        0.30      3.73 o 
  -1   1  10        5.87       10.49      4.12 o 
   0   1  10      825.33      841.57     14.61 o 
   1   1  10      132.09      130.66      6.30 o 
   2   1  10      133.99      135.18      6.48 o 
   3   1  10       66.96       63.41      5.29 o 
   4   1  10        4.12        3.30      3.87 o 
   5   1  10        9.43        6.57      3.83 o 
   6   1  10        9.64        6.91      4.08 o 
   7   1  10        1.25        1.07      4.12 o 
   8   1  10       17.29       15.47      4.39 o 
   9   1  10        9.05        2.88      6.97 o 
  10   1  10        5.65        3.67      8.46 o 
  11   1  10        0.02       -6.87     12.69 o 
 -16   2  10        4.08        5.27      8.44 o 
 -15   2  10        2.66       13.05     16.84 o 
 -14   2  10      338.54      360.61     15.57 o 
 -13   2  10      106.48      100.57      6.50 o 
 -12   2  10       17.61       21.02      3.87 o 
 -11   2  10       13.00       10.68      3.45 o 
 -10   2  10        1.33        1.58      3.32 o 
  -9   2  10       34.12       37.80      3.96 o 
  -8   2  10      325.70      316.07      7.72 o 
  -7   2  10      132.39      132.20      7.96 o 
  -6   2  10        2.10        4.81      2.98 o 
  -5   2  10       15.49       20.23      4.37 o 
  -4   2  10      236.57      239.13      9.95 o 
  -3   2  10      123.87      128.45      6.88 o 
  -2   2  10       45.83       43.30      4.59 o 
  -1   2  10      611.79      659.79     18.95 o 
   0   2  10      189.01      191.39      8.15 o 
   1   2  10     1087.43     1044.39     17.33 o 
   2   2  10      264.22      266.15      7.34 o 
   3   2  10       15.43       17.48      3.50 o 
   4   2  10       20.40       26.08      4.54 o 
   5   2  10       61.70       49.54      5.34 o 
   6   2  10       24.28       18.87      4.43 o 
   7   2  10        5.29        0.78      4.31 o 
   8   2  10      202.69      196.51      8.62 o 
   9   2  10      111.07      117.68      8.50 o 
  10   2  10        0.50        0.99      8.25 o 
 -15   3  10        0.00       -3.21      6.32 o 
 -14   3  10       14.27        9.30      6.17 o 
 -13   3  10      125.75      125.15      6.17 o 
 -12   3  10        0.31        1.27      3.81 o 
 -11   3  10      104.43       97.41      5.65 o 
 -10   3  10       22.07       19.47      3.97 o 
  -9   3  10       29.51       32.75      4.15 o 
  -8   3  10        5.84        6.78      3.45 o 
  -7   3  10        9.26       10.11      3.26 o 
  -6   3  10      281.26      265.26      8.64 o 
  -5   3  10      157.23      155.70      5.72 o 
  -4   3  10       74.34       58.80      6.94 o 
  -3   3  10       99.89      101.85      7.86 o 
  -2   3  10       22.08       17.16      5.30 o 
  -1   3  10      142.47      136.25      8.56 o 
   0   3  10        2.66        2.80      4.28 o 
   1   3  10       15.07       21.61      3.77 o 
   2   3  10      306.84      319.34      9.85 o 
   3   3  10       37.89       27.15      4.19 o 
   4   3  10       21.36       20.93      4.22 o 
   5   3  10       13.27       14.25      3.88 o 
   6   3  10       53.89       46.81      5.36 o 
   7   3  10       18.35       18.55      4.78 o 
   8   3  10        1.32        1.79      5.15 o 
   9   3  10       26.04       25.43      8.25 o 
 -14   4  10        2.41        6.12      6.18 o 
 -13   4  10       24.52       27.00      5.53 o 
 -12   4  10      258.58      273.79     14.32 o 
 -11   4  10       28.55       28.36      4.58 o 
 -10   4  10       25.19       25.05      4.02 o 
  -9   4  10       46.26       49.93      4.69 o 
  -8   4  10      678.91      680.42     14.98 o 
  -7   4  10       16.41       15.39      4.42 o 
  -6   4  10        5.62        6.07      4.20 o 
  -5   4  10       33.06       23.43      4.47 o 
  -4   4  10        0.36       -0.29      4.11 o 
  -3   4  10       30.00       41.98      4.90 o 
  -2   4  10      341.98      339.70     12.64 o 
  -1   4  10       25.91       26.07      5.14 o 
   0   4  10       42.82       38.20      5.51 o 
   1   4  10       12.45        5.97      4.81 o 
   2   4  10       45.78       63.25      6.38 o 
   3   4  10      113.00      107.63      7.07 o 
   4   4  10       25.35       30.07      4.37 o 
   5   4  10       13.93        7.43      4.23 o 
   6   4  10       87.27       83.02      6.47 o 
   7   4  10       64.40       60.50      7.03 o 
   8   4  10      221.40      226.36     18.81 o 
 -12   5  10        0.45        2.81      5.88 o 
 -11   5  10        3.97        2.46      5.40 o 
 -10   5  10      198.03      196.75     10.06 o 
  -9   5  10       28.02       16.43      9.82 o 
  -8   5  10       15.81       12.74      6.82 o 
  -7   5  10       15.51        8.62      7.42 o 
  -6   5  10        0.11       -0.03      6.70 o 
  -5   5  10       11.98       15.70      6.30 o 
  -4   5  10      661.52      673.49     19.76 o 
  -3   5  10        5.13        8.81      6.29 o 
  -2   5  10      110.34      105.18     10.69 o 
  -1   5  10       35.99       31.78      8.37 o 
   0   5  10      119.07      143.62     11.03 o 
   1   5  10       15.36       10.79      5.91 o 
   2   5  10        0.04        3.19      5.47 o 
   3   5  10       24.97       22.29      6.32 o 
   4   5  10       11.66       16.24      6.35 o 
   5   5  10       47.23       37.43      6.62 o 
   6   5  10        3.80        6.20      6.56 o 
  -8   6  10        3.14        5.51      8.25 o 
  -7   6  10       72.39       59.60      8.88 o 
  -6   6  10        0.05        1.26      8.33 o 
  -5   6  10        3.01        7.52     10.52 o 
  -4   6  10        0.50       -1.39      7.99 o 
  -3   6  10      111.55      107.75     16.76 o 
  -2   6  10       49.99       75.69     11.03 o 
  -1   6  10       11.00        9.98      8.35 o 
   0   6  10       51.41       52.82      9.54 o 
   1   6  10       60.32       59.70     10.09 o 
   2   6  10       15.91       14.07      8.71 o 
 -16   1  11      244.76      248.70     15.37 o 
 -15   1  11        9.34       10.26      8.26 o 
 -14   1  11       26.50       20.40      7.74 o 
 -13   1  11       75.75       76.03      6.09 o 
 -12   1  11        0.58       -0.81      4.19 o 
 -11   1  11      346.84      356.03     10.56 o 
 -10   1  11      378.27      397.20     10.76 o 
  -9   1  11       26.63       28.30      4.82 o 
  -8   1  11      102.18      100.83      6.22 o 
  -7   1  11       15.23       17.48      4.52 o 
  -6   1  11      298.73      304.13      9.05 o 
  -5   1  11      186.92      189.46      7.53 o 
  -4   1  11      111.16      119.05      7.16 o 
  -3   1  11       57.75       46.07      5.30 o 
  -2   1  11      288.10      297.70     13.70 o 
  -1   1  11       44.48       54.87      5.50 o 
   0   1  11      676.06      708.70     13.08 o 
   1   1  11       13.37        7.63      4.05 o 
   2   1  11       43.50       41.97      5.03 o 
   3   1  11      268.62      276.45      9.03 o 
   4   1  11        0.03        1.52      4.00 o 
   5   1  11       53.21       63.77      5.69 o 
   6   1  11       40.55       51.19      5.61 o 
   7   1  11        2.54        3.07      4.75 o 
   8   1  11       79.61       88.41      7.23 o 
   9   1  11       47.64       43.38      9.22 o 
 -15   2  11       10.47        8.73      7.26 o 
 -14   2  11       11.82       10.87      7.47 o 
 -13   2  11        3.93        6.22      4.72 o 
 -12   2  11       11.06        7.80      4.20 o 
 -11   2  11       37.54       37.78      5.40 o 
 -10   2  11      102.63       93.01      6.20 o 
  -9   2  11        0.19        2.43      4.08 o 
  -8   2  11      196.62      188.96      7.86 o 
  -7   2  11      162.40      153.75      7.20 o 
  -6   2  11       78.00       82.60      6.56 o 
  -5   2  11       64.55       64.01      5.75 o 
  -4   2  11      284.52      305.56      9.98 o 
  -3   2  11      109.38      109.40      9.64 o 
  -2   2  11       71.45       57.05      8.29 o 
  -1   2  11       24.06       24.51      7.05 o 
   0   2  11       91.34       97.56      9.11 o 
   1   2  11       33.02       24.97      5.04 o 
   2   2  11      383.38      386.66     10.35 o 
   3   2  11        3.62        2.94      4.15 o 
   4   2  11       53.71       46.32      5.28 o 
   5   2  11       35.49       38.97      5.08 o 
   6   2  11       11.01        2.07      4.56 o 
   7   2  11      224.05      210.19      8.94 o 
   8   2  11        0.95        1.13      5.14 o 
   9   2  11       10.18        7.93      8.49 o 
 -14   3  11       13.37       18.73      7.51 o 
 -13   3  11       32.16       28.43      5.20 o 
 -12   3  11      146.47      156.29      7.93 o 
 -11   3  11       15.26       15.04      4.73 o 
 -10   3  11      221.07      228.06     11.53 o 
  -9   3  11       90.56       93.70      6.43 o 
  -8   3  11        0.41        0.37      4.30 o 
  -7   3  11      271.81      252.99     10.04 o 
  -6   3  11      142.51      127.44     10.51 o 
  -5   3  11        1.04        8.90      6.58 o 
  -4   3  11        0.23       -3.08      6.14 o 
  -3   3  11       88.09       97.68      9.81 o 
  -2   3  11        0.08        4.18      6.44 o 
  -1   3  11      128.83      137.67     10.98 o 
   0   3  11      102.46      128.41     12.18 o 
   1   3  11        5.84       -0.80      6.37 o 
   2   3  11       17.51       10.02      5.00 o 
   3   3  11       26.38       25.20      7.56 o 
   4   3  11       54.99       64.77      6.49 o 
   5   3  11        9.61        5.77      4.87 o 
   6   3  11       28.97       25.21      5.44 o 
   7   3  11       12.15       13.66      5.41 o 
   8   3  11       19.87       13.20      6.64 o 
 -13   4  11        1.20       -0.72      6.84 o 
 -12   4  11      109.21      105.86     11.09 o 
 -11   4  11       24.38       20.18      6.13 o 
 -10   4  11        4.01        5.45      6.68 o 
  -9   4  11        9.95       12.78      5.86 o 
  -8   4  11       42.73       38.84      6.84 o 
  -7   4  11        7.31        6.40      5.80 o 
  -6   4  11       10.26        6.66      5.44 o 
  -5   4  11      235.02      238.21     11.35 o 
  -4   4  11       84.23       74.11      7.71 o 
  -3   4  11        1.26        1.50      5.81 o 
  -2   4  11        1.42        5.51      6.23 o 
  -1   4  11       38.17       43.47      6.51 o 
   0   4  11       42.46       36.63      5.47 o 
   1   4  11        0.29       -0.36      4.93 o 
   2   4  11        0.07       -1.47      5.08 o 
   3   4  11       16.06       12.30      5.00 o 
   4   4  11      112.07      105.82      8.73 o 
   5   4  11       22.11       28.56      7.56 o 
   6   4  11       38.69       39.33      8.31 o 
 -10   5  11       85.87       93.05     11.33 o 
  -9   5  11       17.36       16.17      7.35 o 
  -8   5  11        7.10        4.78      8.00 o 
  -7   5  11      122.36      121.85     11.37 o 
  -6   5  11       45.65       46.95      9.40 o 
  -5   5  11        0.41        0.52      7.67 o 
  -4   5  11       34.23       37.88      9.14 o 
  -3   5  11        8.44       15.56      7.84 o 
  -2   5  11      196.69      204.24     14.11 o 
  -1   5  11      428.69      431.98     15.08 o 
   0   5  11        0.47        3.45      6.37 o 
   1   5  11       22.17       17.32      6.94 o 
   2   5  11        0.00        3.95      6.68 o 
   3   5  11       11.80        7.94      6.94 o 
 -15   0  12       57.98       56.55     14.18 o 
 -14   0  12       41.61       46.10     11.89 o 
 -13   0  12       24.15       22.97      6.82 o 
 -12   0  12       70.11       64.06      8.68 o 
 -11   0  12       66.43       55.99      8.25 o 
 -10   0  12      655.72      692.32     20.31 o 
  -9   0  12      392.60      431.74     16.43 o 
  -8   0  12       14.99       17.09      6.50 o 
  -7   0  12      230.97      230.29     12.01 o 
  -6   0  12       13.31        7.74      6.14 o 
  -5   0  12      393.32      406.59     15.05 o 
  -4   0  12      350.85      382.15     22.55 o 
  -3   0  12       38.61       49.22     11.11 o 
  -2   0  12      324.18      322.57     21.08 o 
  -1   0  12      823.73      820.52     19.83 o 
   0   0  12        2.77        4.33      5.94 o 
   1   0  12        0.05        1.69      5.76 o 
   2   0  12       60.77       50.02      8.85 o 
   3   0  12        0.02       -0.70      6.27 o 
   4   0  12       14.30       10.79      6.02 o 
   5   0  12       15.96       13.25      6.92 o 
   6   0  12       26.77       28.93      7.55 o 
   7   0  12       88.82       90.71     16.37 o 
   8   0  12        1.36        1.47      8.11 o 
 -15   1  12      129.14      151.12     12.81 o 
 -14   1  12       11.49       11.37      7.67 o 
 -13   1  12       30.35       33.22      5.13 o 
 -12   1  12       75.02       74.80      6.94 o 
 -11   1  12       84.12       80.94      6.34 o 
 -10   1  12       59.34       56.08      5.72 o 
  -9   1  12        1.04        1.19      4.50 o 
  -8   1  12        3.43        0.70      4.36 o 
  -7   1  12       16.60       15.54      4.22 o 
  -6   1  12       93.44       90.23      6.28 o 
  -5   1  12       30.84       24.48      5.70 o 
  -4   1  12       22.19       18.64      4.89 o 
  -3   1  12      222.84      218.47     12.84 o 
  -2   1  12       27.29       26.50      7.38 o 
  -1   1  12       70.83       66.08      9.44 o 
   0   1  12      210.19      202.38     15.23 o 
   1   1  12       32.23       47.25      5.10 o 
   2   1  12       14.90       14.70      4.59 o 
   3   1  12       79.68       76.94      6.11 o 
   4   1  12       14.80       16.91      4.40 o 
   5   1  12        0.49        0.00      4.90 o 
   6   1  12       63.84       54.59      5.71 o 
   7   1  12       12.35       15.15      5.64 o 
 -14   2  12      148.35      163.06     16.19 o 
 -13   2  12       27.95       34.31      5.41 o 
 -12   2  12       26.71       25.00      4.96 o 
 -11   2  12       22.59       22.93      5.04 o 
 -10   2  12       47.20       40.60      5.48 o 
  -9   2  12       99.90      109.68      7.07 o 
  -8   2  12       89.78       82.10      6.19 o 
  -7   2  12      181.07      164.08      7.70 o 
  -6   2  12      139.76      119.17      8.83 o 
  -5   2  12      181.20      167.66     11.31 o 
  -4   2  12       73.09       85.79     11.19 o 
  -3   2  12       13.51        8.59      7.03 o 
  -2   2  12       96.71       79.78      9.57 o 
  -1   2  12      248.76      255.77     22.46 o 
   0   2  12      232.36      250.64     13.52 o 
   1   2  12      465.82      437.43     20.77 o 
   2   2  12       49.69       56.25      8.28 o 
   3   2  12        1.19       -1.27      5.33 o 
   4   2  12        3.04        4.80      4.85 o 
   5   2  12       48.80       41.09      5.58 o 
   6   2  12      102.28      125.88      7.92 o 
   7   2  12       77.40       81.21      6.71 o 
 -13   3  12       59.12       67.44      6.35 o 
 -12   3  12        0.12       -4.59      6.11 o 
 -11   3  12        6.12        6.03      5.13 o 
 -10   3  12       15.84       13.36      4.81 o 
  -9   3  12       43.91       49.49      6.96 o 
  -8   3  12        0.26        1.04      7.26 o 
  -7   3  12       22.81       21.44      7.12 o 
  -6   3  12      196.50      185.56     12.20 o 
  -5   3  12        1.45        2.93      7.21 o 
  -4   3  12        0.23       -2.37      7.02 o 
  -3   3  12        9.36        4.32      7.10 o 
  -2   3  12      156.98      159.57     12.17 o 
  -1   3  12        1.74        7.14      6.63 o 
   0   3  12        5.97        8.82      7.39 o 
   1   3  12        4.16        4.67      7.15 o 
   2   3  12        8.78        7.21      7.06 o 
   3   3  12        2.11       -2.38      6.73 o 
   4   3  12        7.28        5.04      7.92 o 
   5   3  12       21.58        9.50      7.53 o 
   6   3  12       13.77       10.36      6.82 o 
 -11   4  12       38.73       47.74      8.56 o 
 -10   4  12        1.25        1.35      8.24 o 
  -9   4  12       47.36       45.66     11.79 o 
  -8   4  12      106.97      105.10     16.51 o 
  -7   4  12       77.35       84.58      9.95 o 
  -6   4  12       55.12       65.24      9.76 o 
  -5   4  12      206.52      202.10     19.94 o 
  -4   4  12       20.54       27.67      6.72 o 
  -3   4  12      132.73      153.66     10.11 o 
  -2   4  12        0.20        2.70      6.31 o 
  -1   4  12      132.77      126.32      9.54 o 
   0   4  12       41.64       47.44      9.34 o 
   1   4  12        5.25       -0.34      8.06 o 
   2   4  12       25.69       33.98      8.33 o 
   3   4  12       20.87        8.48      7.76 o 
   4   4  12        2.92        4.53     11.03 o 
  -7   5  12        0.10       -3.35      8.47 o 
  -6   5  12        0.13       -5.88     13.53 o 
  -5   5  12      123.22      134.04     10.36 o 
  -4   5  12        0.01       -3.21      7.54 o 
  -3   5  12       19.62       13.40      7.23 o 
  -2   5  12       17.13       23.74      7.63 o 
  -1   5  12        8.03        7.50      7.20 o 
   0   5  12       43.39       49.29     16.30 o 
 -13   1  13        0.02       -2.22      5.67 o 
 -12   1  13      124.86      115.24      7.61 o 
 -11   1  13      144.69      146.05     10.41 o 
 -10   1  13        0.25        1.79      4.98 o 
  -9   1  13        0.33        0.91      4.80 o 
  -8   1  13      135.29      119.84      7.35 o 
  -7   1  13       89.39      101.03      6.71 o 
  -6   1  13       84.38       82.61      7.23 o 
  -5   1  13       64.56       47.97      6.24 o 
  -4   1  13        5.80        5.61      6.59 o 
  -3   1  13        5.79        8.56      7.15 o 
  -2   1  13      257.88      281.05     21.32 o 
  -1   1  13       62.71       76.97      9.98 o 
   0   1  13        1.23        2.29      6.76 o 
   1   1  13      148.75      133.61      8.93 o 
   2   1  13      143.37      146.35      9.38 o 
   3   1  13        0.48        0.66      5.52 o 
   4   1  13        0.01        1.60      6.46 o 
   5   1  13       34.24       37.77      5.58 o 
 -12   2  13       34.76       32.67      5.69 o 
 -11   2  13        2.62        0.45      5.15 o 
 -10   2  13        6.63        4.61      5.09 o 
  -9   2  13       19.41       14.02      5.09 o 
  -8   2  13       45.26       38.36      7.78 o 
  -7   2  13       60.95       52.71      8.99 o 
  -6   2  13       45.61       45.19      7.96 o 
  -5   2  13       68.18       68.74      9.37 o 
  -4   2  13        4.29        2.25      6.72 o 
  -3   2  13      139.24      136.15     11.45 o 
  -2   2  13       29.24       23.15      7.26 o 
  -1   2  13        0.00       -2.98      7.41 o 
   0   2  13        0.19       -4.10      6.49 o 
   1   2  13        2.03        5.74      6.84 o 
   2   2  13       12.43       18.85      7.17 o 
   3   2  13        5.66        9.39      7.82 o 
   4   2  13       16.66       19.34      6.47 o 
 -11   3  13        0.55        4.96      7.40 o 
 -10   3  13        9.74        7.01      7.27 o 
  -9   3  13       17.57       19.28      7.91 o 
  -8   3  13      183.37      196.84     13.32 o 
  -7   3  13        1.46        5.94      8.07 o 
  -6   3  13       33.45       40.72      7.87 o 
  -5   3  13       72.02       95.52     10.77 o 
  -4   3  13       98.35      105.66     11.01 o 
  -3   3  13        8.13        7.29      8.08 o 
  -2   3  13       87.43      101.06     10.51 o 
  -1   3  13       88.58       89.60     10.73 o 
   0   3  13       81.98       80.05      9.89 o 
   1   3  13       86.93       77.87     10.04 o 
   2   3  13       20.68       20.23      8.33 o 
   3   3  13       79.79       83.77     10.50 o 
  -8   4  13        0.30       -2.43      8.12 o 
  -7   4  13        1.37        7.17      8.78 o 
  -6   4  13       23.54       26.78      8.42 o 
  -5   4  13       23.31       19.16      8.74 o 
  -4   4  13      150.35      143.69     13.07 o 
  -3   4  13        1.38        4.27      9.01 o 
  -2   4  13       38.13       39.88      9.13 o 
  -1   4  13        1.73        3.55      8.12 o 
   0   4  13       59.30       63.24     11.14 o 
 -11   0  14       15.91       19.41     15.47 o 
 -10   0  14      164.36      172.51     13.15 o 
  -9   0  14        3.05        3.44      7.34 o 
  -8   0  14        6.33        5.76      7.10 o 
  -7   0  14       29.63       24.46      7.26 o 
  -6   0  14      452.31      492.84     28.08 o 
  -5   0  14        0.03       -2.42     11.20 o 
  -4   0  14       40.58       25.52     11.38 o 
  -3   0  14       10.06       13.19     10.99 o 
  -2   0  14        0.57       -4.18      9.27 o 
  -1   0  14      130.97      151.02     17.82 o 
   0   0  14      308.57      340.00     23.69 o 
   1   0  14        7.35       11.25      9.51 o 
   2   0  14      232.55      244.85     20.18 o 
   3   0  14        0.01        8.85     11.86 o 
 -11   1  14       12.61        7.53      5.89 o 
 -10   1  14       58.19       51.99      6.26 o 
  -9   1  14       47.79       32.28      5.78 o 
  -8   1  14       10.95        8.16      4.94 o 
  -7   1  14       89.49       75.19     15.72 o 
  -6   1  14       18.04        7.69      7.73 o 
  -5   1  14      169.52      159.76     12.53 o 
  -4   1  14       60.59       69.18     10.04 o 
  -3   1  14       13.63        6.40      7.24 o 
  -2   1  14      114.67      122.44     11.22 o 
  -1   1  14        1.26       -1.08     11.47 o 
   0   1  14       33.18       21.47      8.31 o 
   1   1  14       27.36       22.67      7.94 o 
   2   1  14       92.29       97.99     13.23 o 
 -10   2  14       88.86       96.14      9.27 o 
  -9   2  14       87.84      114.33     10.54 o 
  -8   2  14        1.46        4.39      8.37 o 
  -7   2  14       45.50       42.46      8.48 o 
  -6   2  14       12.43       15.20      7.55 o 
  -5   2  14        5.85        1.60      7.48 o 
  -4   2  14      197.11      214.24     14.00 o 
  -3   2  14       53.16       53.42      9.89 o 
  -2   2  14        0.35       -7.90      7.90 o 
  -1   2  14       21.00       22.43      8.44 o 
   0   2  14       54.73       55.97      9.24 o 
   1   2  14        0.19       -4.15      8.31 o 
  -7   3  14        3.56        7.25      9.21 o 
  -6   3  14      284.13      278.08     16.58 o 
  -5   3  14        2.15        4.97      7.93 o 
  -4   3  14        4.94        4.59      8.36 o 
  -3   3  14        0.13       -2.10      7.69 o 
  -2   3  14      181.57      180.61     13.61 o 
  -6   1  15       16.99       18.68      8.69 o 
  -5   1  15        8.92        1.70      8.23 o 
  -4   1  15        0.14       -5.33      8.63 o 
  -3   1  15        4.96        6.15      7.87 o 
                                                 
